# Supplementary material for: Integration of absolute multi-omics reveals dynamic protein-to-RNA ratios and metabolic interplay within mixed-domain microbiomes
Source: Nat Commun. 2020 Sep 18;11:4708. doi: 10.1038/s41467-020-18543-0 (PMC7501288; doi:10.1038/s41467-020-18543-0)
Supplement: Supplementary file 4 — Supplementary Data 1 [file 41467_2020_18543_MOESM4_ESM.csv]

ORF	contig	bin
Ga0187557_10011	Ga0187557_1001	BWF2A
Ga0187557_10012	Ga0187557_1001	BWF2A
Ga0187557_10013	Ga0187557_1001	BWF2A
Ga0187557_10014	Ga0187557_1001	BWF2A
Ga0187557_10015	Ga0187557_1001	BWF2A
Ga0187557_10016	Ga0187557_1001	BWF2A
Ga0187557_10017	Ga0187557_1001	BWF2A
Ga0187557_10018	Ga0187557_1001	BWF2A
Ga0187557_10019	Ga0187557_1001	BWF2A
Ga0187557_100110	Ga0187557_1001	BWF2A
Ga0187557_100111	Ga0187557_1001	BWF2A
Ga0187557_100112	Ga0187557_1001	BWF2A
Ga0187557_100113	Ga0187557_1001	BWF2A
Ga0187557_100114	Ga0187557_1001	BWF2A
Ga0187557_100115	Ga0187557_1001	BWF2A
Ga0187557_100116	Ga0187557_1001	BWF2A
Ga0187557_100117	Ga0187557_1001	BWF2A
Ga0187557_100118	Ga0187557_1001	BWF2A
Ga0187557_100119	Ga0187557_1001	BWF2A
Ga0187557_100120	Ga0187557_1001	BWF2A
Ga0187557_100121	Ga0187557_1001	BWF2A
Ga0187557_100122	Ga0187557_1001	BWF2A
Ga0187557_100123	Ga0187557_1001	BWF2A
Ga0187557_100124	Ga0187557_1001	BWF2A
Ga0187557_100125	Ga0187557_1001	BWF2A
Ga0187557_100126	Ga0187557_1001	BWF2A
Ga0187557_100127	Ga0187557_1001	BWF2A
Ga0187557_100128	Ga0187557_1001	BWF2A
Ga0187557_100129	Ga0187557_1001	BWF2A
Ga0187557_100130	Ga0187557_1001	BWF2A
Ga0187557_100131	Ga0187557_1001	BWF2A
Ga0187557_100132	Ga0187557_1001	BWF2A
Ga0187557_100133	Ga0187557_1001	BWF2A
Ga0187557_100134	Ga0187557_1001	BWF2A
Ga0187557_100135	Ga0187557_1001	BWF2A
Ga0187557_100136	Ga0187557_1001	BWF2A
Ga0187557_100137	Ga0187557_1001	BWF2A
Ga0187557_100138	Ga0187557_1001	BWF2A
Ga0187557_100139	Ga0187557_1001	BWF2A
Ga0187557_100140	Ga0187557_1001	BWF2A
Ga0187557_100141	Ga0187557_1001	BWF2A
Ga0187557_100142	Ga0187557_1001	BWF2A
Ga0187557_100143	Ga0187557_1001	BWF2A
Ga0187557_100144	Ga0187557_1001	BWF2A
Ga0187557_100145	Ga0187557_1001	BWF2A
Ga0187557_100146	Ga0187557_1001	BWF2A
Ga0187557_100147	Ga0187557_1001	BWF2A
Ga0187557_100148	Ga0187557_1001	BWF2A
Ga0187557_100149	Ga0187557_1001	BWF2A
Ga0187557_100150	Ga0187557_1001	BWF2A
Ga0187557_100151	Ga0187557_1001	BWF2A
Ga0187557_100152	Ga0187557_1001	BWF2A
Ga0187557_100153	Ga0187557_1001	BWF2A
Ga0187557_100154	Ga0187557_1001	BWF2A
Ga0187557_100155	Ga0187557_1001	BWF2A
Ga0187557_100156	Ga0187557_1001	BWF2A
Ga0187557_100157	Ga0187557_1001	BWF2A
Ga0187557_100158	Ga0187557_1001	BWF2A
Ga0187557_100159	Ga0187557_1001	BWF2A
Ga0187557_100160	Ga0187557_1001	BWF2A
Ga0187557_100161	Ga0187557_1001	BWF2A
Ga0187557_100162	Ga0187557_1001	BWF2A
Ga0187557_100163	Ga0187557_1001	BWF2A
Ga0187557_100164	Ga0187557_1001	BWF2A
Ga0187557_100165	Ga0187557_1001	BWF2A
Ga0187557_100166	Ga0187557_1001	BWF2A
Ga0187557_100167	Ga0187557_1001	BWF2A
Ga0187557_100168	Ga0187557_1001	BWF2A
Ga0187557_100169	Ga0187557_1001	BWF2A
Ga0187557_100170	Ga0187557_1001	BWF2A
Ga0187557_100171	Ga0187557_1001	BWF2A
Ga0187557_100172	Ga0187557_1001	BWF2A
Ga0187557_100173	Ga0187557_1001	BWF2A
Ga0187557_100174	Ga0187557_1001	BWF2A
Ga0187557_100175	Ga0187557_1001	BWF2A
Ga0187557_100176	Ga0187557_1001	BWF2A
Ga0187557_100177	Ga0187557_1001	BWF2A
Ga0187557_100178	Ga0187557_1001	BWF2A
Ga0187557_100179	Ga0187557_1001	BWF2A
Ga0187557_100180	Ga0187557_1001	BWF2A
Ga0187557_100181	Ga0187557_1001	BWF2A
Ga0187557_100182	Ga0187557_1001	BWF2A
Ga0187557_100183	Ga0187557_1001	BWF2A
Ga0187557_100184	Ga0187557_1001	BWF2A
Ga0187557_100185	Ga0187557_1001	BWF2A
Ga0187557_100186	Ga0187557_1001	BWF2A
Ga0187557_100187	Ga0187557_1001	BWF2A
Ga0187557_100188	Ga0187557_1001	BWF2A
Ga0187557_100189	Ga0187557_1001	BWF2A
Ga0187557_100190	Ga0187557_1001	BWF2A
Ga0187557_100191	Ga0187557_1001	BWF2A
Ga0187557_100192	Ga0187557_1001	BWF2A
Ga0187557_100193	Ga0187557_1001	BWF2A
Ga0187557_100194	Ga0187557_1001	BWF2A
Ga0187557_100195	Ga0187557_1001	BWF2A
Ga0187557_100196	Ga0187557_1001	BWF2A
Ga0187557_100197	Ga0187557_1001	BWF2A
Ga0187557_100198	Ga0187557_1001	BWF2A
Ga0187557_100199	Ga0187557_1001	BWF2A
Ga0187557_1001100	Ga0187557_1001	BWF2A
Ga0187557_1001101	Ga0187557_1001	BWF2A
Ga0187557_1001102	Ga0187557_1001	BWF2A
Ga0187557_1001103	Ga0187557_1001	BWF2A
Ga0187557_1001104	Ga0187557_1001	BWF2A
Ga0187557_1001105	Ga0187557_1001	BWF2A
Ga0187557_1001106	Ga0187557_1001	BWF2A
Ga0187557_1001107	Ga0187557_1001	BWF2A
Ga0187557_1001108	Ga0187557_1001	BWF2A
Ga0187557_1001109	Ga0187557_1001	BWF2A
Ga0187557_1001110	Ga0187557_1001	BWF2A
Ga0187557_1001111	Ga0187557_1001	BWF2A
Ga0187557_1001112	Ga0187557_1001	BWF2A
Ga0187557_1001113	Ga0187557_1001	BWF2A
Ga0187557_1001114	Ga0187557_1001	BWF2A
Ga0187557_1001115	Ga0187557_1001	BWF2A
Ga0187557_1001116	Ga0187557_1001	BWF2A
Ga0187557_1001117	Ga0187557_1001	BWF2A
Ga0187557_1001118	Ga0187557_1001	BWF2A
Ga0187557_1001119	Ga0187557_1001	BWF2A
Ga0187557_1001120	Ga0187557_1001	BWF2A
Ga0187557_1001121	Ga0187557_1001	BWF2A
Ga0187557_1001122	Ga0187557_1001	BWF2A
Ga0187557_1001123	Ga0187557_1001	BWF2A
Ga0187557_1001124	Ga0187557_1001	BWF2A
Ga0187557_1001125	Ga0187557_1001	BWF2A
Ga0187557_1001126	Ga0187557_1001	BWF2A
Ga0187557_1001127	Ga0187557_1001	BWF2A
Ga0187557_1001128	Ga0187557_1001	BWF2A
Ga0187557_1001129	Ga0187557_1001	BWF2A
Ga0187557_1001130	Ga0187557_1001	BWF2A
Ga0187557_1001131	Ga0187557_1001	BWF2A
Ga0187557_1001132	Ga0187557_1001	BWF2A
Ga0187557_1001133	Ga0187557_1001	BWF2A
Ga0187557_1001134	Ga0187557_1001	BWF2A
Ga0187557_1001135	Ga0187557_1001	BWF2A
Ga0187557_1001136	Ga0187557_1001	BWF2A
Ga0187557_1001137	Ga0187557_1001	BWF2A
Ga0187557_1001138	Ga0187557_1001	BWF2A
Ga0187557_1001139	Ga0187557_1001	BWF2A
Ga0187557_1001140	Ga0187557_1001	BWF2A
Ga0187557_1001141	Ga0187557_1001	BWF2A
Ga0187557_1001142	Ga0187557_1001	BWF2A
Ga0187557_1001143	Ga0187557_1001	BWF2A
Ga0187557_1001144	Ga0187557_1001	BWF2A
Ga0187557_1001145	Ga0187557_1001	BWF2A
Ga0187557_1001146	Ga0187557_1001	BWF2A
Ga0187557_1001147	Ga0187557_1001	BWF2A
Ga0187557_1001148	Ga0187557_1001	BWF2A
Ga0187557_1001149	Ga0187557_1001	BWF2A
Ga0187557_1001150	Ga0187557_1001	BWF2A
Ga0187557_1001151	Ga0187557_1001	BWF2A
Ga0187557_1001152	Ga0187557_1001	BWF2A
Ga0187557_1001153	Ga0187557_1001	BWF2A
Ga0187557_1001154	Ga0187557_1001	BWF2A
Ga0187557_1001155	Ga0187557_1001	BWF2A
Ga0187557_1001156	Ga0187557_1001	BWF2A
Ga0187557_1001157	Ga0187557_1001	BWF2A
Ga0187557_1001158	Ga0187557_1001	BWF2A
Ga0187557_1001159	Ga0187557_1001	BWF2A
Ga0187557_1001160	Ga0187557_1001	BWF2A
Ga0187557_1001161	Ga0187557_1001	BWF2A
Ga0187557_1001162	Ga0187557_1001	BWF2A
Ga0187557_1001163	Ga0187557_1001	BWF2A
Ga0187557_1001164	Ga0187557_1001	BWF2A
Ga0187557_1001165	Ga0187557_1001	BWF2A
Ga0187557_1001166	Ga0187557_1001	BWF2A
Ga0187557_1001167	Ga0187557_1001	BWF2A
Ga0187557_1001168	Ga0187557_1001	BWF2A
Ga0187557_1001169	Ga0187557_1001	BWF2A
Ga0187557_1001170	Ga0187557_1001	BWF2A
Ga0187557_1001171	Ga0187557_1001	BWF2A
Ga0187557_1001172	Ga0187557_1001	BWF2A
Ga0187557_1001173	Ga0187557_1001	BWF2A
Ga0187557_1001174	Ga0187557_1001	BWF2A
Ga0187557_1001175	Ga0187557_1001	BWF2A
Ga0187557_1001176	Ga0187557_1001	BWF2A
Ga0187557_1001177	Ga0187557_1001	BWF2A
Ga0187557_1001178	Ga0187557_1001	BWF2A
Ga0187557_1001179	Ga0187557_1001	BWF2A
Ga0187557_1001180	Ga0187557_1001	BWF2A
Ga0187557_1001181	Ga0187557_1001	BWF2A
Ga0187557_1001182	Ga0187557_1001	BWF2A
Ga0187557_1001183	Ga0187557_1001	BWF2A
Ga0187557_1001184	Ga0187557_1001	BWF2A
Ga0187557_1001185	Ga0187557_1001	BWF2A
Ga0187557_1001186	Ga0187557_1001	BWF2A
Ga0187557_1001187	Ga0187557_1001	BWF2A
Ga0187557_1001188	Ga0187557_1001	BWF2A
Ga0187557_1001189	Ga0187557_1001	BWF2A
Ga0187557_1001190	Ga0187557_1001	BWF2A
Ga0187557_1001191	Ga0187557_1001	BWF2A
Ga0187557_1001192	Ga0187557_1001	BWF2A
Ga0187557_1001193	Ga0187557_1001	BWF2A
Ga0187557_1001194	Ga0187557_1001	BWF2A
Ga0187557_1001195	Ga0187557_1001	BWF2A
Ga0187557_1001196	Ga0187557_1001	BWF2A
Ga0187557_1001197	Ga0187557_1001	BWF2A
Ga0187557_1001198	Ga0187557_1001	BWF2A
Ga0187557_1001199	Ga0187557_1001	BWF2A
Ga0187557_1001200	Ga0187557_1001	BWF2A
Ga0187557_1001201	Ga0187557_1001	BWF2A
Ga0187557_1001202	Ga0187557_1001	BWF2A
Ga0187557_1001203	Ga0187557_1001	BWF2A
Ga0187557_1001204	Ga0187557_1001	BWF2A
Ga0187557_1001205	Ga0187557_1001	BWF2A
Ga0187557_1001206	Ga0187557_1001	BWF2A
Ga0187557_1001207	Ga0187557_1001	BWF2A
Ga0187557_1001208	Ga0187557_1001	BWF2A
Ga0187557_1001209	Ga0187557_1001	BWF2A
Ga0187557_1001210	Ga0187557_1001	BWF2A
Ga0187557_1001211	Ga0187557_1001	BWF2A
Ga0187557_1001212	Ga0187557_1001	BWF2A
Ga0187557_1001213	Ga0187557_1001	BWF2A
Ga0187557_1001214	Ga0187557_1001	BWF2A
Ga0187557_1001215	Ga0187557_1001	BWF2A
Ga0187557_1001216	Ga0187557_1001	BWF2A
Ga0187557_1001217	Ga0187557_1001	BWF2A
Ga0187557_1001218	Ga0187557_1001	BWF2A
Ga0187557_1001219	Ga0187557_1001	BWF2A
Ga0187557_1001220	Ga0187557_1001	BWF2A
Ga0187557_1001221	Ga0187557_1001	BWF2A
Ga0187557_1001222	Ga0187557_1001	BWF2A
Ga0187557_1001223	Ga0187557_1001	BWF2A
Ga0187557_1001224	Ga0187557_1001	BWF2A
Ga0187557_1001225	Ga0187557_1001	BWF2A
Ga0187557_1001226	Ga0187557_1001	BWF2A
Ga0187557_1001227	Ga0187557_1001	BWF2A
Ga0187557_1001228	Ga0187557_1001	BWF2A
Ga0187557_1001229	Ga0187557_1001	BWF2A
Ga0187557_1001230	Ga0187557_1001	BWF2A
Ga0187557_1001231	Ga0187557_1001	BWF2A
Ga0187557_1001232	Ga0187557_1001	BWF2A
Ga0187557_1001233	Ga0187557_1001	BWF2A
Ga0187557_1001234	Ga0187557_1001	BWF2A
Ga0187557_1001235	Ga0187557_1001	BWF2A
Ga0187557_1001236	Ga0187557_1001	BWF2A
Ga0187557_1001237	Ga0187557_1001	BWF2A
Ga0187557_1001238	Ga0187557_1001	BWF2A
Ga0187557_1001239	Ga0187557_1001	BWF2A
Ga0187557_1001240	Ga0187557_1001	BWF2A
Ga0187557_1001241	Ga0187557_1001	BWF2A
Ga0187557_1001242	Ga0187557_1001	BWF2A
Ga0187557_1001243	Ga0187557_1001	BWF2A
Ga0187557_1001244	Ga0187557_1001	BWF2A
Ga0187557_1001245	Ga0187557_1001	BWF2A
Ga0187557_1001246	Ga0187557_1001	BWF2A
Ga0187557_1001247	Ga0187557_1001	BWF2A
Ga0187557_1001248	Ga0187557_1001	BWF2A
Ga0187557_1001249	Ga0187557_1001	BWF2A
Ga0187557_1001250	Ga0187557_1001	BWF2A
Ga0187557_1001251	Ga0187557_1001	BWF2A
Ga0187557_1001252	Ga0187557_1001	BWF2A
Ga0187557_1001253	Ga0187557_1001	BWF2A
Ga0187557_1001254	Ga0187557_1001	BWF2A
Ga0187557_1001255	Ga0187557_1001	BWF2A
Ga0187557_1001256	Ga0187557_1001	BWF2A
Ga0187557_1001257	Ga0187557_1001	BWF2A
Ga0187557_1001258	Ga0187557_1001	BWF2A
Ga0187557_1001259	Ga0187557_1001	BWF2A
Ga0187557_1001260	Ga0187557_1001	BWF2A
Ga0187557_1001261	Ga0187557_1001	BWF2A
Ga0187557_1001262	Ga0187557_1001	BWF2A
Ga0187557_1001263	Ga0187557_1001	BWF2A
Ga0187557_1001264	Ga0187557_1001	BWF2A
Ga0187557_1001265	Ga0187557_1001	BWF2A
Ga0187557_1001266	Ga0187557_1001	BWF2A
Ga0187557_1001267	Ga0187557_1001	BWF2A
Ga0187557_1001268	Ga0187557_1001	BWF2A
Ga0187557_1001269	Ga0187557_1001	BWF2A
Ga0187557_1001270	Ga0187557_1001	BWF2A
Ga0187557_1001271	Ga0187557_1001	BWF2A
Ga0187557_1001272	Ga0187557_1001	BWF2A
Ga0187557_1001273	Ga0187557_1001	BWF2A
Ga0187557_1001274	Ga0187557_1001	BWF2A
Ga0187557_1001275	Ga0187557_1001	BWF2A
Ga0187557_1001276	Ga0187557_1001	BWF2A
Ga0187557_1001277	Ga0187557_1001	BWF2A
Ga0187557_1001278	Ga0187557_1001	BWF2A
Ga0187557_1001279	Ga0187557_1001	BWF2A
Ga0187557_1001280	Ga0187557_1001	BWF2A
Ga0187557_1001281	Ga0187557_1001	BWF2A
Ga0187557_1001282	Ga0187557_1001	BWF2A
Ga0187557_1001283	Ga0187557_1001	BWF2A
Ga0187557_1001284	Ga0187557_1001	BWF2A
Ga0187557_1001285	Ga0187557_1001	BWF2A
Ga0187557_1001286	Ga0187557_1001	BWF2A
Ga0187557_1001287	Ga0187557_1001	BWF2A
Ga0187557_1001288	Ga0187557_1001	BWF2A
Ga0187557_1001289	Ga0187557_1001	BWF2A
Ga0187557_1001290	Ga0187557_1001	BWF2A
Ga0187557_1001291	Ga0187557_1001	BWF2A
Ga0187557_1001292	Ga0187557_1001	BWF2A
Ga0187557_1001293	Ga0187557_1001	BWF2A
Ga0187557_1001294	Ga0187557_1001	BWF2A
Ga0187557_1001295	Ga0187557_1001	BWF2A
Ga0187557_1001296	Ga0187557_1001	BWF2A
Ga0187557_1001297	Ga0187557_1001	BWF2A
Ga0187557_1001298	Ga0187557_1001	BWF2A
Ga0187557_1001299	Ga0187557_1001	BWF2A
Ga0187557_1001300	Ga0187557_1001	BWF2A
Ga0187557_1001301	Ga0187557_1001	BWF2A
Ga0187557_1001302	Ga0187557_1001	BWF2A
Ga0187557_1001303	Ga0187557_1001	BWF2A
Ga0187557_1001304	Ga0187557_1001	BWF2A
Ga0187557_1001305	Ga0187557_1001	BWF2A
Ga0187557_1001306	Ga0187557_1001	BWF2A
Ga0187557_1001307	Ga0187557_1001	BWF2A
Ga0187557_1001308	Ga0187557_1001	BWF2A
Ga0187557_1001309	Ga0187557_1001	BWF2A
Ga0187557_1001310	Ga0187557_1001	BWF2A
Ga0187557_1001311	Ga0187557_1001	BWF2A
Ga0187557_1001312	Ga0187557_1001	BWF2A
Ga0187557_1001313	Ga0187557_1001	BWF2A
Ga0187557_1001314	Ga0187557_1001	BWF2A
Ga0187557_1001315	Ga0187557_1001	BWF2A
Ga0187557_1001316	Ga0187557_1001	BWF2A
Ga0187557_1001317	Ga0187557_1001	BWF2A
Ga0187557_1001318	Ga0187557_1001	BWF2A
Ga0187557_1001319	Ga0187557_1001	BWF2A
Ga0187557_1001320	Ga0187557_1001	BWF2A
Ga0187557_1001321	Ga0187557_1001	BWF2A
Ga0187557_1001322	Ga0187557_1001	BWF2A
Ga0187557_1001323	Ga0187557_1001	BWF2A
Ga0187557_1001324	Ga0187557_1001	BWF2A
Ga0187557_1001325	Ga0187557_1001	BWF2A
Ga0187557_1001326	Ga0187557_1001	BWF2A
Ga0187557_1001327	Ga0187557_1001	BWF2A
Ga0187557_1001328	Ga0187557_1001	BWF2A
Ga0187557_1001329	Ga0187557_1001	BWF2A
Ga0187557_1001330	Ga0187557_1001	BWF2A
Ga0187557_1001331	Ga0187557_1001	BWF2A
Ga0187557_1001332	Ga0187557_1001	BWF2A
Ga0187557_1001333	Ga0187557_1001	BWF2A
Ga0187557_1001334	Ga0187557_1001	BWF2A
Ga0187557_1001335	Ga0187557_1001	BWF2A
Ga0187557_1001336	Ga0187557_1001	BWF2A
Ga0187557_1001337	Ga0187557_1001	BWF2A
Ga0187557_1001338	Ga0187557_1001	BWF2A
Ga0187557_1001339	Ga0187557_1001	BWF2A
Ga0187557_1001340	Ga0187557_1001	BWF2A
Ga0187557_1001341	Ga0187557_1001	BWF2A
Ga0187557_1001342	Ga0187557_1001	BWF2A
Ga0187557_1001343	Ga0187557_1001	BWF2A
Ga0187557_1001344	Ga0187557_1001	BWF2A
Ga0187557_1001345	Ga0187557_1001	BWF2A
Ga0187557_1001346	Ga0187557_1001	BWF2A
Ga0187557_1001347	Ga0187557_1001	BWF2A
Ga0187557_1001348	Ga0187557_1001	BWF2A
Ga0187557_1001349	Ga0187557_1001	BWF2A
Ga0187557_1001350	Ga0187557_1001	BWF2A
Ga0187557_1001351	Ga0187557_1001	BWF2A
Ga0187557_1001352	Ga0187557_1001	BWF2A
Ga0187557_1001353	Ga0187557_1001	BWF2A
Ga0187557_1001354	Ga0187557_1001	BWF2A
Ga0187557_1001355	Ga0187557_1001	BWF2A
Ga0187557_1001356	Ga0187557_1001	BWF2A
Ga0187557_1001357	Ga0187557_1001	BWF2A
Ga0187557_1001358	Ga0187557_1001	BWF2A
Ga0187557_1001359	Ga0187557_1001	BWF2A
Ga0187557_1001360	Ga0187557_1001	BWF2A
Ga0187557_1001361	Ga0187557_1001	BWF2A
Ga0187557_1001362	Ga0187557_1001	BWF2A
Ga0187557_1001363	Ga0187557_1001	BWF2A
Ga0187557_1001364	Ga0187557_1001	BWF2A
Ga0187557_1001365	Ga0187557_1001	BWF2A
Ga0187557_1001366	Ga0187557_1001	BWF2A
Ga0187557_1001367	Ga0187557_1001	BWF2A
Ga0187557_1001368	Ga0187557_1001	BWF2A
Ga0187557_1001369	Ga0187557_1001	BWF2A
Ga0187557_1001370	Ga0187557_1001	BWF2A
Ga0187557_1001371	Ga0187557_1001	BWF2A
Ga0187557_1001372	Ga0187557_1001	BWF2A
Ga0187557_1001373	Ga0187557_1001	BWF2A
Ga0187557_1001374	Ga0187557_1001	BWF2A
Ga0187557_1001375	Ga0187557_1001	BWF2A
Ga0187557_1001376	Ga0187557_1001	BWF2A
Ga0187557_1001377	Ga0187557_1001	BWF2A
Ga0187557_1001378	Ga0187557_1001	BWF2A
Ga0187557_1001379	Ga0187557_1001	BWF2A
Ga0187557_1001380	Ga0187557_1001	BWF2A
Ga0187557_1001381	Ga0187557_1001	BWF2A
Ga0187557_1001382	Ga0187557_1001	BWF2A
Ga0187557_1001383	Ga0187557_1001	BWF2A
Ga0187557_1001384	Ga0187557_1001	BWF2A
Ga0187557_1001385	Ga0187557_1001	BWF2A
Ga0187557_1001386	Ga0187557_1001	BWF2A
Ga0187557_1001387	Ga0187557_1001	BWF2A
Ga0187557_1001388	Ga0187557_1001	BWF2A
Ga0187557_1001389	Ga0187557_1001	BWF2A
Ga0187557_10021	Ga0187557_1002	BWF2A
Ga0187557_10022	Ga0187557_1002	BWF2A
Ga0187557_10023	Ga0187557_1002	BWF2A
Ga0187557_10024	Ga0187557_1002	BWF2A
Ga0187557_10025	Ga0187557_1002	BWF2A
Ga0187557_10026	Ga0187557_1002	BWF2A
Ga0187557_10027	Ga0187557_1002	BWF2A
Ga0187557_10028	Ga0187557_1002	BWF2A
Ga0187557_10029	Ga0187557_1002	BWF2A
Ga0187557_100210	Ga0187557_1002	BWF2A
Ga0187557_100211	Ga0187557_1002	BWF2A
Ga0187557_100212	Ga0187557_1002	BWF2A
Ga0187557_100213	Ga0187557_1002	BWF2A
Ga0187557_100214	Ga0187557_1002	BWF2A
Ga0187557_100215	Ga0187557_1002	BWF2A
Ga0187557_100216	Ga0187557_1002	BWF2A
Ga0187557_100217	Ga0187557_1002	BWF2A
Ga0187557_100218	Ga0187557_1002	BWF2A
Ga0187557_100219	Ga0187557_1002	BWF2A
Ga0187557_100220	Ga0187557_1002	BWF2A
Ga0187557_100221	Ga0187557_1002	BWF2A
Ga0187557_100222	Ga0187557_1002	BWF2A
Ga0187557_100223	Ga0187557_1002	BWF2A
Ga0187557_100224	Ga0187557_1002	BWF2A
Ga0187557_100225	Ga0187557_1002	BWF2A
Ga0187557_100226	Ga0187557_1002	BWF2A
Ga0187557_100227	Ga0187557_1002	BWF2A
Ga0187557_100228	Ga0187557_1002	BWF2A
Ga0187557_100229	Ga0187557_1002	BWF2A
Ga0187557_100230	Ga0187557_1002	BWF2A
Ga0187557_100231	Ga0187557_1002	BWF2A
Ga0187557_100232	Ga0187557_1002	BWF2A
Ga0187557_100233	Ga0187557_1002	BWF2A
Ga0187557_100234	Ga0187557_1002	BWF2A
Ga0187557_100235	Ga0187557_1002	BWF2A
Ga0187557_100236	Ga0187557_1002	BWF2A
Ga0187557_100237	Ga0187557_1002	BWF2A
Ga0187557_100238	Ga0187557_1002	BWF2A
Ga0187557_100239	Ga0187557_1002	BWF2A
Ga0187557_100240	Ga0187557_1002	BWF2A
Ga0187557_100241	Ga0187557_1002	BWF2A
Ga0187557_100242	Ga0187557_1002	BWF2A
Ga0187557_100243	Ga0187557_1002	BWF2A
Ga0187557_100244	Ga0187557_1002	BWF2A
Ga0187557_100245	Ga0187557_1002	BWF2A
Ga0187557_100246	Ga0187557_1002	BWF2A
Ga0187557_100247	Ga0187557_1002	BWF2A
Ga0187557_100248	Ga0187557_1002	BWF2A
Ga0187557_100249	Ga0187557_1002	BWF2A
Ga0187557_100250	Ga0187557_1002	BWF2A
Ga0187557_100251	Ga0187557_1002	BWF2A
Ga0187557_100253	Ga0187557_1002	BWF2A
Ga0187557_100254	Ga0187557_1002	BWF2A
Ga0187557_100255	Ga0187557_1002	BWF2A
Ga0187557_100256	Ga0187557_1002	BWF2A
Ga0187557_100257	Ga0187557_1002	BWF2A
Ga0187557_100258	Ga0187557_1002	BWF2A
Ga0187557_100259	Ga0187557_1002	BWF2A
Ga0187557_100260	Ga0187557_1002	BWF2A
Ga0187557_100261	Ga0187557_1002	BWF2A
Ga0187557_100262	Ga0187557_1002	BWF2A
Ga0187557_100263	Ga0187557_1002	BWF2A
Ga0187557_100264	Ga0187557_1002	BWF2A
Ga0187557_100265	Ga0187557_1002	BWF2A
Ga0187557_100266	Ga0187557_1002	BWF2A
Ga0187557_100267	Ga0187557_1002	BWF2A
Ga0187557_100268	Ga0187557_1002	BWF2A
Ga0187557_100269	Ga0187557_1002	BWF2A
Ga0187557_100270	Ga0187557_1002	BWF2A
Ga0187557_100271	Ga0187557_1002	BWF2A
Ga0187557_100272	Ga0187557_1002	BWF2A
Ga0187557_100273	Ga0187557_1002	BWF2A
Ga0187557_100274	Ga0187557_1002	BWF2A
Ga0187557_100275	Ga0187557_1002	BWF2A
Ga0187557_100276	Ga0187557_1002	BWF2A
Ga0187557_100277	Ga0187557_1002	BWF2A
Ga0187557_100278	Ga0187557_1002	BWF2A
Ga0187557_100279	Ga0187557_1002	BWF2A
Ga0187557_100280	Ga0187557_1002	BWF2A
Ga0187557_100281	Ga0187557_1002	BWF2A
Ga0187557_100282	Ga0187557_1002	BWF2A
Ga0187557_100283	Ga0187557_1002	BWF2A
Ga0187557_100284	Ga0187557_1002	BWF2A
Ga0187557_100285	Ga0187557_1002	BWF2A
Ga0187557_100286	Ga0187557_1002	BWF2A
Ga0187557_100287	Ga0187557_1002	BWF2A
Ga0187557_100288	Ga0187557_1002	BWF2A
Ga0187557_100289	Ga0187557_1002	BWF2A
Ga0187557_100290	Ga0187557_1002	BWF2A
Ga0187557_100291	Ga0187557_1002	BWF2A
Ga0187557_100292	Ga0187557_1002	BWF2A
Ga0187557_100293	Ga0187557_1002	BWF2A
Ga0187557_100294	Ga0187557_1002	BWF2A
Ga0187557_100295	Ga0187557_1002	BWF2A
Ga0187557_100296	Ga0187557_1002	BWF2A
Ga0187557_100297	Ga0187557_1002	BWF2A
Ga0187557_100298	Ga0187557_1002	BWF2A
Ga0187557_100299	Ga0187557_1002	BWF2A
Ga0187557_1002100	Ga0187557_1002	BWF2A
Ga0187557_1002101	Ga0187557_1002	BWF2A
Ga0187557_1002102	Ga0187557_1002	BWF2A
Ga0187557_1002103	Ga0187557_1002	BWF2A
Ga0187557_1002104	Ga0187557_1002	BWF2A
Ga0187557_1002105	Ga0187557_1002	BWF2A
Ga0187557_1002106	Ga0187557_1002	BWF2A
Ga0187557_1002107	Ga0187557_1002	BWF2A
Ga0187557_1002108	Ga0187557_1002	BWF2A
Ga0187557_1002109	Ga0187557_1002	BWF2A
Ga0187557_1002110	Ga0187557_1002	BWF2A
Ga0187557_1002111	Ga0187557_1002	BWF2A
Ga0187557_1002112	Ga0187557_1002	BWF2A
Ga0187557_1002113	Ga0187557_1002	BWF2A
Ga0187557_1002114	Ga0187557_1002	BWF2A
Ga0187557_1002115	Ga0187557_1002	BWF2A
Ga0187557_1002116	Ga0187557_1002	BWF2A
Ga0187557_1002117	Ga0187557_1002	BWF2A
Ga0187557_1002118	Ga0187557_1002	BWF2A
Ga0187557_1002119	Ga0187557_1002	BWF2A
Ga0187557_1002120	Ga0187557_1002	BWF2A
Ga0187557_1002121	Ga0187557_1002	BWF2A
Ga0187557_1002122	Ga0187557_1002	BWF2A
Ga0187557_1002123	Ga0187557_1002	BWF2A
Ga0187557_1002124	Ga0187557_1002	BWF2A
Ga0187557_1002125	Ga0187557_1002	BWF2A
Ga0187557_1002126	Ga0187557_1002	BWF2A
Ga0187557_1002127	Ga0187557_1002	BWF2A
Ga0187557_1002128	Ga0187557_1002	BWF2A
Ga0187557_1002129	Ga0187557_1002	BWF2A
Ga0187557_1002130	Ga0187557_1002	BWF2A
Ga0187557_1002131	Ga0187557_1002	BWF2A
Ga0187557_1002132	Ga0187557_1002	BWF2A
Ga0187557_1002133	Ga0187557_1002	BWF2A
Ga0187557_1002134	Ga0187557_1002	BWF2A
Ga0187557_1002135	Ga0187557_1002	BWF2A
Ga0187557_1002136	Ga0187557_1002	BWF2A
Ga0187557_1002137	Ga0187557_1002	BWF2A
Ga0187557_1002138	Ga0187557_1002	BWF2A
Ga0187557_1002139	Ga0187557_1002	BWF2A
Ga0187557_1002140	Ga0187557_1002	BWF2A
Ga0187557_1002141	Ga0187557_1002	BWF2A
Ga0187557_1002142	Ga0187557_1002	BWF2A
Ga0187557_1002143	Ga0187557_1002	BWF2A
Ga0187557_1002144	Ga0187557_1002	BWF2A
Ga0187557_1002145	Ga0187557_1002	BWF2A
Ga0187557_1002146	Ga0187557_1002	BWF2A
Ga0187557_1002147	Ga0187557_1002	BWF2A
Ga0187557_1002148	Ga0187557_1002	BWF2A
Ga0187557_1002149	Ga0187557_1002	BWF2A
Ga0187557_1002150	Ga0187557_1002	BWF2A
Ga0187557_1002151	Ga0187557_1002	BWF2A
Ga0187557_1002152	Ga0187557_1002	BWF2A
Ga0187557_1002153	Ga0187557_1002	BWF2A
Ga0187557_1002154	Ga0187557_1002	BWF2A
Ga0187557_1002155	Ga0187557_1002	BWF2A
Ga0187557_1002156	Ga0187557_1002	BWF2A
Ga0187557_1002157	Ga0187557_1002	BWF2A
Ga0187557_1002158	Ga0187557_1002	BWF2A
Ga0187557_1002159	Ga0187557_1002	BWF2A
Ga0187557_1002160	Ga0187557_1002	BWF2A
Ga0187557_1002161	Ga0187557_1002	BWF2A
Ga0187557_1002162	Ga0187557_1002	BWF2A
Ga0187557_1002163	Ga0187557_1002	BWF2A
Ga0187557_1002164	Ga0187557_1002	BWF2A
Ga0187557_1002165	Ga0187557_1002	BWF2A
Ga0187557_1002166	Ga0187557_1002	BWF2A
Ga0187557_1002167	Ga0187557_1002	BWF2A
Ga0187557_1002168	Ga0187557_1002	BWF2A
Ga0187557_1002169	Ga0187557_1002	BWF2A
Ga0187557_1002170	Ga0187557_1002	BWF2A
Ga0187557_1002171	Ga0187557_1002	BWF2A
Ga0187557_1002172	Ga0187557_1002	BWF2A
Ga0187557_1002173	Ga0187557_1002	BWF2A
Ga0187557_1002174	Ga0187557_1002	BWF2A
Ga0187557_1002175	Ga0187557_1002	BWF2A
Ga0187557_1002176	Ga0187557_1002	BWF2A
Ga0187557_1002177	Ga0187557_1002	BWF2A
Ga0187557_1002178	Ga0187557_1002	BWF2A
Ga0187557_1002179	Ga0187557_1002	BWF2A
Ga0187557_1002180	Ga0187557_1002	BWF2A
Ga0187557_1002181	Ga0187557_1002	BWF2A
Ga0187557_1002182	Ga0187557_1002	BWF2A
Ga0187557_1002183	Ga0187557_1002	BWF2A
Ga0187557_1002184	Ga0187557_1002	BWF2A
Ga0187557_1002185	Ga0187557_1002	BWF2A
Ga0187557_1002186	Ga0187557_1002	BWF2A
Ga0187557_1002187	Ga0187557_1002	BWF2A
Ga0187557_1002188	Ga0187557_1002	BWF2A
Ga0187557_1002189	Ga0187557_1002	BWF2A
Ga0187557_1002190	Ga0187557_1002	BWF2A
Ga0187557_1002191	Ga0187557_1002	BWF2A
Ga0187557_1002192	Ga0187557_1002	BWF2A
Ga0187557_1002193	Ga0187557_1002	BWF2A
Ga0187557_1002194	Ga0187557_1002	BWF2A
Ga0187557_1002195	Ga0187557_1002	BWF2A
Ga0187557_1002196	Ga0187557_1002	BWF2A
Ga0187557_1002197	Ga0187557_1002	BWF2A
Ga0187557_1002198	Ga0187557_1002	BWF2A
Ga0187557_1002199	Ga0187557_1002	BWF2A
Ga0187557_1002200	Ga0187557_1002	BWF2A
Ga0187557_1002201	Ga0187557_1002	BWF2A
Ga0187557_1002202	Ga0187557_1002	BWF2A
Ga0187557_1002203	Ga0187557_1002	BWF2A
Ga0187557_1002204	Ga0187557_1002	BWF2A
Ga0187557_1002205	Ga0187557_1002	BWF2A
Ga0187557_1002206	Ga0187557_1002	BWF2A
Ga0187557_1002207	Ga0187557_1002	BWF2A
Ga0187557_1002208	Ga0187557_1002	BWF2A
Ga0187557_1002209	Ga0187557_1002	BWF2A
Ga0187557_1002210	Ga0187557_1002	BWF2A
Ga0187557_1002211	Ga0187557_1002	BWF2A
Ga0187557_1002212	Ga0187557_1002	BWF2A
Ga0187557_1002213	Ga0187557_1002	BWF2A
Ga0187557_1002214	Ga0187557_1002	BWF2A
Ga0187557_1002215	Ga0187557_1002	BWF2A
Ga0187557_1002216	Ga0187557_1002	BWF2A
Ga0187557_1002217	Ga0187557_1002	BWF2A
Ga0187557_1002218	Ga0187557_1002	BWF2A
Ga0187557_1002219	Ga0187557_1002	BWF2A
Ga0187557_1002220	Ga0187557_1002	BWF2A
Ga0187557_1002221	Ga0187557_1002	BWF2A
Ga0187557_1002223	Ga0187557_1002	BWF2A
Ga0187557_1002224	Ga0187557_1002	BWF2A
Ga0187557_1002225	Ga0187557_1002	BWF2A
Ga0187557_1002226	Ga0187557_1002	BWF2A
Ga0187557_1002227	Ga0187557_1002	BWF2A
Ga0187557_1002228	Ga0187557_1002	BWF2A
Ga0187557_1002229	Ga0187557_1002	BWF2A
Ga0187557_1002230	Ga0187557_1002	BWF2A
Ga0187557_1002231	Ga0187557_1002	BWF2A
Ga0187557_1002232	Ga0187557_1002	BWF2A
Ga0187557_1002233	Ga0187557_1002	BWF2A
Ga0187557_1002234	Ga0187557_1002	BWF2A
Ga0187557_1002235	Ga0187557_1002	BWF2A
Ga0187557_1002236	Ga0187557_1002	BWF2A
Ga0187557_1002237	Ga0187557_1002	BWF2A
Ga0187557_1002238	Ga0187557_1002	BWF2A
Ga0187557_1002239	Ga0187557_1002	BWF2A
Ga0187557_1002240	Ga0187557_1002	BWF2A
Ga0187557_1002241	Ga0187557_1002	BWF2A
Ga0187557_1002242	Ga0187557_1002	BWF2A
Ga0187557_1002243	Ga0187557_1002	BWF2A
Ga0187557_1002244	Ga0187557_1002	BWF2A
Ga0187557_1002245	Ga0187557_1002	BWF2A
Ga0187557_1002246	Ga0187557_1002	BWF2A
Ga0187557_1002247	Ga0187557_1002	BWF2A
Ga0187557_1002248	Ga0187557_1002	BWF2A
Ga0187557_1002249	Ga0187557_1002	BWF2A
Ga0187557_1002250	Ga0187557_1002	BWF2A
Ga0187557_1002251	Ga0187557_1002	BWF2A
Ga0187557_1002252	Ga0187557_1002	BWF2A
Ga0187557_1002253	Ga0187557_1002	BWF2A
Ga0187557_1002254	Ga0187557_1002	BWF2A
Ga0187557_1002255	Ga0187557_1002	BWF2A
Ga0187557_1002256	Ga0187557_1002	BWF2A
Ga0187557_1002257	Ga0187557_1002	BWF2A
Ga0187557_1002258	Ga0187557_1002	BWF2A
Ga0187557_1002259	Ga0187557_1002	BWF2A
Ga0187557_1002260	Ga0187557_1002	BWF2A
Ga0187557_1002261	Ga0187557_1002	BWF2A
Ga0187557_1002262	Ga0187557_1002	BWF2A
Ga0187557_1002263	Ga0187557_1002	BWF2A
Ga0187557_1002264	Ga0187557_1002	BWF2A
Ga0187557_1002265	Ga0187557_1002	BWF2A
Ga0187557_1002266	Ga0187557_1002	BWF2A
Ga0187557_1002267	Ga0187557_1002	BWF2A
Ga0187557_1002268	Ga0187557_1002	BWF2A
Ga0187557_1002269	Ga0187557_1002	BWF2A
Ga0187557_1002270	Ga0187557_1002	BWF2A
Ga0187557_1002271	Ga0187557_1002	BWF2A
Ga0187557_1002272	Ga0187557_1002	BWF2A
Ga0187557_1002273	Ga0187557_1002	BWF2A
Ga0187557_1002274	Ga0187557_1002	BWF2A
Ga0187557_1002275	Ga0187557_1002	BWF2A
Ga0187557_1002276	Ga0187557_1002	BWF2A
Ga0187557_1002277	Ga0187557_1002	BWF2A
Ga0187557_1002278	Ga0187557_1002	BWF2A
Ga0187557_1002279	Ga0187557_1002	BWF2A
Ga0187557_1002280	Ga0187557_1002	BWF2A
Ga0187557_1002281	Ga0187557_1002	BWF2A
Ga0187557_1002282	Ga0187557_1002	BWF2A
Ga0187557_1002283	Ga0187557_1002	BWF2A
Ga0187557_1002284	Ga0187557_1002	BWF2A
Ga0187557_1002285	Ga0187557_1002	BWF2A
Ga0187557_1002286	Ga0187557_1002	BWF2A
Ga0187557_1002287	Ga0187557_1002	BWF2A
Ga0187557_1002288	Ga0187557_1002	BWF2A
Ga0187557_1002289	Ga0187557_1002	BWF2A
Ga0187557_1002290	Ga0187557_1002	BWF2A
Ga0187557_1002291	Ga0187557_1002	BWF2A
Ga0187557_1002292	Ga0187557_1002	BWF2A
Ga0187557_1002293	Ga0187557_1002	BWF2A
Ga0187557_1002294	Ga0187557_1002	BWF2A
Ga0187557_1002295	Ga0187557_1002	BWF2A
Ga0187557_1002296	Ga0187557_1002	BWF2A
Ga0187557_1002297	Ga0187557_1002	BWF2A
Ga0187557_1002298	Ga0187557_1002	BWF2A
Ga0187557_1002299	Ga0187557_1002	BWF2A
Ga0187557_1002300	Ga0187557_1002	BWF2A
Ga0187557_1002301	Ga0187557_1002	BWF2A
Ga0187557_1002302	Ga0187557_1002	BWF2A
Ga0187557_1002303	Ga0187557_1002	BWF2A
Ga0187557_1002304	Ga0187557_1002	BWF2A
Ga0187557_1002305	Ga0187557_1002	BWF2A
Ga0187557_1002306	Ga0187557_1002	BWF2A
Ga0187557_1002307	Ga0187557_1002	BWF2A
Ga0187557_1002308	Ga0187557_1002	BWF2A
Ga0187557_1002309	Ga0187557_1002	BWF2A
Ga0187557_1002310	Ga0187557_1002	BWF2A
Ga0187557_1002311	Ga0187557_1002	BWF2A
Ga0187557_1002312	Ga0187557_1002	BWF2A
Ga0187557_1002313	Ga0187557_1002	BWF2A
Ga0187557_1002314	Ga0187557_1002	BWF2A
Ga0187557_10031	Ga0187557_1003	BWF2A
Ga0187557_10032	Ga0187557_1003	BWF2A
Ga0187557_10033	Ga0187557_1003	BWF2A
Ga0187557_10034	Ga0187557_1003	BWF2A
Ga0187557_10035	Ga0187557_1003	BWF2A
Ga0187557_10036	Ga0187557_1003	BWF2A
Ga0187557_10037	Ga0187557_1003	BWF2A
Ga0187557_10038	Ga0187557_1003	BWF2A
Ga0187557_10039	Ga0187557_1003	BWF2A
Ga0187557_100311	Ga0187557_1003	BWF2A
Ga0187557_100312	Ga0187557_1003	BWF2A
Ga0187557_100313	Ga0187557_1003	BWF2A
Ga0187557_100314	Ga0187557_1003	BWF2A
Ga0187557_100315	Ga0187557_1003	BWF2A
Ga0187557_100316	Ga0187557_1003	BWF2A
Ga0187557_100317	Ga0187557_1003	BWF2A
Ga0187557_100318	Ga0187557_1003	BWF2A
Ga0187557_100319	Ga0187557_1003	BWF2A
Ga0187557_100320	Ga0187557_1003	BWF2A
Ga0187557_100321	Ga0187557_1003	BWF2A
Ga0187557_100322	Ga0187557_1003	BWF2A
Ga0187557_100323	Ga0187557_1003	BWF2A
Ga0187557_100324	Ga0187557_1003	BWF2A
Ga0187557_100325	Ga0187557_1003	BWF2A
Ga0187557_100326	Ga0187557_1003	BWF2A
Ga0187557_100327	Ga0187557_1003	BWF2A
Ga0187557_100328	Ga0187557_1003	BWF2A
Ga0187557_100329	Ga0187557_1003	BWF2A
Ga0187557_100330	Ga0187557_1003	BWF2A
Ga0187557_100331	Ga0187557_1003	BWF2A
Ga0187557_100332	Ga0187557_1003	BWF2A
Ga0187557_100333	Ga0187557_1003	BWF2A
Ga0187557_100334	Ga0187557_1003	BWF2A
Ga0187557_100335	Ga0187557_1003	BWF2A
Ga0187557_100336	Ga0187557_1003	BWF2A
Ga0187557_100337	Ga0187557_1003	BWF2A
Ga0187557_100338	Ga0187557_1003	BWF2A
Ga0187557_100339	Ga0187557_1003	BWF2A
Ga0187557_100340	Ga0187557_1003	BWF2A
Ga0187557_100341	Ga0187557_1003	BWF2A
Ga0187557_100342	Ga0187557_1003	BWF2A
Ga0187557_100343	Ga0187557_1003	BWF2A
Ga0187557_100344	Ga0187557_1003	BWF2A
Ga0187557_100345	Ga0187557_1003	BWF2A
Ga0187557_100346	Ga0187557_1003	BWF2A
Ga0187557_100347	Ga0187557_1003	BWF2A
Ga0187557_100348	Ga0187557_1003	BWF2A
Ga0187557_100349	Ga0187557_1003	BWF2A
Ga0187557_100350	Ga0187557_1003	BWF2A
Ga0187557_100351	Ga0187557_1003	BWF2A
Ga0187557_100352	Ga0187557_1003	BWF2A
Ga0187557_100353	Ga0187557_1003	BWF2A
Ga0187557_100354	Ga0187557_1003	BWF2A
Ga0187557_100355	Ga0187557_1003	BWF2A
Ga0187557_100356	Ga0187557_1003	BWF2A
Ga0187557_100357	Ga0187557_1003	BWF2A
Ga0187557_100358	Ga0187557_1003	BWF2A
Ga0187557_100359	Ga0187557_1003	BWF2A
Ga0187557_100360	Ga0187557_1003	BWF2A
Ga0187557_100361	Ga0187557_1003	BWF2A
Ga0187557_100362	Ga0187557_1003	BWF2A
Ga0187557_100363	Ga0187557_1003	BWF2A
Ga0187557_100364	Ga0187557_1003	BWF2A
Ga0187557_100365	Ga0187557_1003	BWF2A
Ga0187557_100366	Ga0187557_1003	BWF2A
Ga0187557_100367	Ga0187557_1003	BWF2A
Ga0187557_100368	Ga0187557_1003	BWF2A
Ga0187557_100369	Ga0187557_1003	BWF2A
Ga0187557_100370	Ga0187557_1003	BWF2A
Ga0187557_100371	Ga0187557_1003	BWF2A
Ga0187557_100372	Ga0187557_1003	BWF2A
Ga0187557_100373	Ga0187557_1003	BWF2A
Ga0187557_100374	Ga0187557_1003	BWF2A
Ga0187557_100375	Ga0187557_1003	BWF2A
Ga0187557_100376	Ga0187557_1003	BWF2A
Ga0187557_100377	Ga0187557_1003	BWF2A
Ga0187557_100378	Ga0187557_1003	BWF2A
Ga0187557_100379	Ga0187557_1003	BWF2A
Ga0187557_100380	Ga0187557_1003	BWF2A
Ga0187557_100381	Ga0187557_1003	BWF2A
Ga0187557_100382	Ga0187557_1003	BWF2A
Ga0187557_100383	Ga0187557_1003	BWF2A
Ga0187557_100384	Ga0187557_1003	BWF2A
Ga0187557_100385	Ga0187557_1003	BWF2A
Ga0187557_100386	Ga0187557_1003	BWF2A
Ga0187557_100387	Ga0187557_1003	BWF2A
Ga0187557_100388	Ga0187557_1003	BWF2A
Ga0187557_100389	Ga0187557_1003	BWF2A
Ga0187557_100390	Ga0187557_1003	BWF2A
Ga0187557_100391	Ga0187557_1003	BWF2A
Ga0187557_100392	Ga0187557_1003	BWF2A
Ga0187557_100393	Ga0187557_1003	BWF2A
Ga0187557_100394	Ga0187557_1003	BWF2A
Ga0187557_100395	Ga0187557_1003	BWF2A
Ga0187557_100396	Ga0187557_1003	BWF2A
Ga0187557_100397	Ga0187557_1003	BWF2A
Ga0187557_100398	Ga0187557_1003	BWF2A
Ga0187557_100399	Ga0187557_1003	BWF2A
Ga0187557_1003100	Ga0187557_1003	BWF2A
Ga0187557_1003101	Ga0187557_1003	BWF2A
Ga0187557_1003102	Ga0187557_1003	BWF2A
Ga0187557_1003103	Ga0187557_1003	BWF2A
Ga0187557_1003104	Ga0187557_1003	BWF2A
Ga0187557_1003105	Ga0187557_1003	BWF2A
Ga0187557_1003106	Ga0187557_1003	BWF2A
Ga0187557_1003107	Ga0187557_1003	BWF2A
Ga0187557_1003108	Ga0187557_1003	BWF2A
Ga0187557_1003109	Ga0187557_1003	BWF2A
Ga0187557_1003110	Ga0187557_1003	BWF2A
Ga0187557_1003111	Ga0187557_1003	BWF2A
Ga0187557_1003112	Ga0187557_1003	BWF2A
Ga0187557_1003113	Ga0187557_1003	BWF2A
Ga0187557_1003114	Ga0187557_1003	BWF2A
Ga0187557_1003115	Ga0187557_1003	BWF2A
Ga0187557_1003116	Ga0187557_1003	BWF2A
Ga0187557_1003117	Ga0187557_1003	BWF2A
Ga0187557_1003118	Ga0187557_1003	BWF2A
Ga0187557_1003119	Ga0187557_1003	BWF2A
Ga0187557_1003120	Ga0187557_1003	BWF2A
Ga0187557_1003121	Ga0187557_1003	BWF2A
Ga0187557_1003122	Ga0187557_1003	BWF2A
Ga0187557_1003123	Ga0187557_1003	BWF2A
Ga0187557_1003124	Ga0187557_1003	BWF2A
Ga0187557_1003125	Ga0187557_1003	BWF2A
Ga0187557_1003126	Ga0187557_1003	BWF2A
Ga0187557_1003127	Ga0187557_1003	BWF2A
Ga0187557_1003128	Ga0187557_1003	BWF2A
Ga0187557_1003129	Ga0187557_1003	BWF2A
Ga0187557_1003130	Ga0187557_1003	BWF2A
Ga0187557_1003131	Ga0187557_1003	BWF2A
Ga0187557_1003132	Ga0187557_1003	BWF2A
Ga0187557_1003133	Ga0187557_1003	BWF2A
Ga0187557_1003134	Ga0187557_1003	BWF2A
Ga0187557_1003135	Ga0187557_1003	BWF2A
Ga0187557_1003136	Ga0187557_1003	BWF2A
Ga0187557_1003137	Ga0187557_1003	BWF2A
Ga0187557_1003138	Ga0187557_1003	BWF2A
Ga0187557_1003139	Ga0187557_1003	BWF2A
Ga0187557_1003140	Ga0187557_1003	BWF2A
Ga0187557_1003141	Ga0187557_1003	BWF2A
Ga0187557_1003142	Ga0187557_1003	BWF2A
Ga0187557_1003143	Ga0187557_1003	BWF2A
Ga0187557_1003144	Ga0187557_1003	BWF2A
Ga0187557_1003145	Ga0187557_1003	BWF2A
Ga0187557_1003146	Ga0187557_1003	BWF2A
Ga0187557_1003147	Ga0187557_1003	BWF2A
Ga0187557_1003148	Ga0187557_1003	BWF2A
Ga0187557_1003149	Ga0187557_1003	BWF2A
Ga0187557_1003150	Ga0187557_1003	BWF2A
Ga0187557_1003151	Ga0187557_1003	BWF2A
Ga0187557_1003152	Ga0187557_1003	BWF2A
Ga0187557_1003153	Ga0187557_1003	BWF2A
Ga0187557_1003154	Ga0187557_1003	BWF2A
Ga0187557_1003155	Ga0187557_1003	BWF2A
Ga0187557_1003156	Ga0187557_1003	BWF2A
Ga0187557_1003157	Ga0187557_1003	BWF2A
Ga0187557_1003158	Ga0187557_1003	BWF2A
Ga0187557_1003159	Ga0187557_1003	BWF2A
Ga0187557_1003160	Ga0187557_1003	BWF2A
Ga0187557_1003161	Ga0187557_1003	BWF2A
Ga0187557_1003162	Ga0187557_1003	BWF2A
Ga0187557_1003163	Ga0187557_1003	BWF2A
Ga0187557_1003164	Ga0187557_1003	BWF2A
Ga0187557_1003165	Ga0187557_1003	BWF2A
Ga0187557_1003166	Ga0187557_1003	BWF2A
Ga0187557_1003167	Ga0187557_1003	BWF2A
Ga0187557_1003168	Ga0187557_1003	BWF2A
Ga0187557_1003169	Ga0187557_1003	BWF2A
Ga0187557_1003170	Ga0187557_1003	BWF2A
Ga0187557_1003171	Ga0187557_1003	BWF2A
Ga0187557_1003172	Ga0187557_1003	BWF2A
Ga0187557_1003173	Ga0187557_1003	BWF2A
Ga0187557_1003174	Ga0187557_1003	BWF2A
Ga0187557_1003175	Ga0187557_1003	BWF2A
Ga0187557_1003176	Ga0187557_1003	BWF2A
Ga0187557_1003177	Ga0187557_1003	BWF2A
Ga0187557_1003178	Ga0187557_1003	BWF2A
Ga0187557_1003179	Ga0187557_1003	BWF2A
Ga0187557_1003180	Ga0187557_1003	BWF2A
Ga0187557_1003181	Ga0187557_1003	BWF2A
Ga0187557_1003182	Ga0187557_1003	BWF2A
Ga0187557_1003183	Ga0187557_1003	BWF2A
Ga0187557_1003184	Ga0187557_1003	BWF2A
Ga0187557_1003185	Ga0187557_1003	BWF2A
Ga0187557_1003186	Ga0187557_1003	BWF2A
Ga0187557_1003187	Ga0187557_1003	BWF2A
Ga0187557_1003188	Ga0187557_1003	BWF2A
Ga0187557_1003189	Ga0187557_1003	BWF2A
Ga0187557_1003190	Ga0187557_1003	BWF2A
Ga0187557_1003191	Ga0187557_1003	BWF2A
Ga0187557_1003192	Ga0187557_1003	BWF2A
Ga0187557_1003193	Ga0187557_1003	BWF2A
Ga0187557_1003194	Ga0187557_1003	BWF2A
Ga0187557_1003195	Ga0187557_1003	BWF2A
Ga0187557_1003196	Ga0187557_1003	BWF2A
Ga0187557_1003197	Ga0187557_1003	BWF2A
Ga0187557_1003198	Ga0187557_1003	BWF2A
Ga0187557_1003199	Ga0187557_1003	BWF2A
Ga0187557_1003200	Ga0187557_1003	BWF2A
Ga0187557_1003201	Ga0187557_1003	BWF2A
Ga0187557_1003202	Ga0187557_1003	BWF2A
Ga0187557_1003203	Ga0187557_1003	BWF2A
Ga0187557_1003204	Ga0187557_1003	BWF2A
Ga0187557_1003205	Ga0187557_1003	BWF2A
Ga0187557_1003206	Ga0187557_1003	BWF2A
Ga0187557_1003207	Ga0187557_1003	BWF2A
Ga0187557_1003208	Ga0187557_1003	BWF2A
Ga0187557_1003209	Ga0187557_1003	BWF2A
Ga0187557_1003210	Ga0187557_1003	BWF2A
Ga0187557_1003211	Ga0187557_1003	BWF2A
Ga0187557_1003212	Ga0187557_1003	BWF2A
Ga0187557_1003213	Ga0187557_1003	BWF2A
Ga0187557_1003214	Ga0187557_1003	BWF2A
Ga0187557_1003215	Ga0187557_1003	BWF2A
Ga0187557_1003216	Ga0187557_1003	BWF2A
Ga0187557_1003217	Ga0187557_1003	BWF2A
Ga0187557_1003218	Ga0187557_1003	BWF2A
Ga0187557_1003219	Ga0187557_1003	BWF2A
Ga0187557_1003220	Ga0187557_1003	BWF2A
Ga0187557_1003221	Ga0187557_1003	BWF2A
Ga0187557_1003222	Ga0187557_1003	BWF2A
Ga0187557_1003223	Ga0187557_1003	BWF2A
Ga0187557_1003224	Ga0187557_1003	BWF2A
Ga0187557_1003225	Ga0187557_1003	BWF2A
Ga0187557_1003226	Ga0187557_1003	BWF2A
Ga0187557_1003227	Ga0187557_1003	BWF2A
Ga0187557_1003228	Ga0187557_1003	BWF2A
Ga0187557_1003229	Ga0187557_1003	BWF2A
Ga0187557_1003230	Ga0187557_1003	BWF2A
Ga0187557_1003231	Ga0187557_1003	BWF2A
Ga0187557_1003232	Ga0187557_1003	BWF2A
Ga0187557_1003233	Ga0187557_1003	BWF2A
Ga0187557_1003234	Ga0187557_1003	BWF2A
Ga0187557_1003235	Ga0187557_1003	BWF2A
Ga0187557_1003236	Ga0187557_1003	BWF2A
Ga0187557_1003237	Ga0187557_1003	BWF2A
Ga0187557_1003238	Ga0187557_1003	BWF2A
Ga0187557_1003239	Ga0187557_1003	BWF2A
Ga0187557_1003240	Ga0187557_1003	BWF2A
Ga0187557_1003241	Ga0187557_1003	BWF2A
Ga0187557_1003242	Ga0187557_1003	BWF2A
Ga0187557_1003243	Ga0187557_1003	BWF2A
Ga0187557_1003244	Ga0187557_1003	BWF2A
Ga0187557_1003245	Ga0187557_1003	BWF2A
Ga0187557_1003246	Ga0187557_1003	BWF2A
Ga0187557_1003247	Ga0187557_1003	BWF2A
Ga0187557_1003248	Ga0187557_1003	BWF2A
Ga0187557_1003249	Ga0187557_1003	BWF2A
Ga0187557_1003250	Ga0187557_1003	BWF2A
Ga0187557_1003251	Ga0187557_1003	BWF2A
Ga0187557_1003252	Ga0187557_1003	BWF2A
Ga0187557_1003253	Ga0187557_1003	BWF2A
Ga0187557_1003254	Ga0187557_1003	BWF2A
Ga0187557_1003255	Ga0187557_1003	BWF2A
Ga0187557_1003256	Ga0187557_1003	BWF2A
Ga0187557_1003257	Ga0187557_1003	BWF2A
Ga0187557_1003258	Ga0187557_1003	BWF2A
Ga0187557_1003259	Ga0187557_1003	BWF2A
Ga0187557_1003260	Ga0187557_1003	BWF2A
Ga0187557_1003261	Ga0187557_1003	BWF2A
Ga0187557_1003262	Ga0187557_1003	BWF2A
Ga0187557_1003263	Ga0187557_1003	BWF2A
Ga0187557_1003264	Ga0187557_1003	BWF2A
Ga0187557_1003265	Ga0187557_1003	BWF2A
Ga0187557_1003266	Ga0187557_1003	BWF2A
Ga0187557_1003267	Ga0187557_1003	BWF2A
Ga0187557_1003268	Ga0187557_1003	BWF2A
Ga0187557_1003269	Ga0187557_1003	BWF2A
Ga0187557_1003270	Ga0187557_1003	BWF2A
Ga0187557_1003271	Ga0187557_1003	BWF2A
Ga0187557_1003272	Ga0187557_1003	BWF2A
Ga0187557_1003273	Ga0187557_1003	BWF2A
Ga0187557_1003274	Ga0187557_1003	BWF2A
Ga0187557_1003275	Ga0187557_1003	BWF2A
Ga0187557_1003276	Ga0187557_1003	BWF2A
Ga0187557_1003277	Ga0187557_1003	BWF2A
Ga0187557_1003278	Ga0187557_1003	BWF2A
Ga0187557_1003279	Ga0187557_1003	BWF2A
Ga0187557_1003280	Ga0187557_1003	BWF2A
Ga0187557_1003281	Ga0187557_1003	BWF2A
Ga0187557_1003282	Ga0187557_1003	BWF2A
Ga0187557_1003283	Ga0187557_1003	BWF2A
Ga0187557_1003284	Ga0187557_1003	BWF2A
Ga0187557_1003285	Ga0187557_1003	BWF2A
Ga0187557_1003286	Ga0187557_1003	BWF2A
Ga0187557_1003287	Ga0187557_1003	BWF2A
Ga0187557_1003288	Ga0187557_1003	BWF2A
Ga0187557_1003290	Ga0187557_1003	BWF2A
Ga0187557_1003291	Ga0187557_1003	BWF2A
Ga0187557_1003292	Ga0187557_1003	BWF2A
Ga0187557_1003293	Ga0187557_1003	BWF2A
Ga0187557_1003294	Ga0187557_1003	BWF2A
Ga0187557_1003295	Ga0187557_1003	BWF2A
Ga0187557_1003296	Ga0187557_1003	BWF2A
Ga0187557_1003297	Ga0187557_1003	BWF2A
Ga0187557_1003298	Ga0187557_1003	BWF2A
Ga0187557_1003299	Ga0187557_1003	BWF2A
Ga0187557_1003300	Ga0187557_1003	BWF2A
Ga0187557_1003301	Ga0187557_1003	BWF2A
Ga0187557_1003302	Ga0187557_1003	BWF2A
Ga0187557_1003303	Ga0187557_1003	BWF2A
Ga0187557_1003304	Ga0187557_1003	BWF2A
Ga0187557_1003305	Ga0187557_1003	BWF2A
Ga0187557_10041	Ga0187557_1004	BWF2A
Ga0187557_10042	Ga0187557_1004	BWF2A
Ga0187557_10043	Ga0187557_1004	BWF2A
Ga0187557_10044	Ga0187557_1004	BWF2A
Ga0187557_10045	Ga0187557_1004	BWF2A
Ga0187557_10046	Ga0187557_1004	BWF2A
Ga0187557_10047	Ga0187557_1004	BWF2A
Ga0187557_10048	Ga0187557_1004	BWF2A
Ga0187557_10049	Ga0187557_1004	BWF2A
Ga0187557_100410	Ga0187557_1004	BWF2A
Ga0187557_100411	Ga0187557_1004	BWF2A
Ga0187557_100412	Ga0187557_1004	BWF2A
Ga0187557_100413	Ga0187557_1004	BWF2A
Ga0187557_100414	Ga0187557_1004	BWF2A
Ga0187557_100415	Ga0187557_1004	BWF2A
Ga0187557_100416	Ga0187557_1004	BWF2A
Ga0187557_100417	Ga0187557_1004	BWF2A
Ga0187557_100418	Ga0187557_1004	BWF2A
Ga0187557_100419	Ga0187557_1004	BWF2A
Ga0187557_100420	Ga0187557_1004	BWF2A
Ga0187557_100421	Ga0187557_1004	BWF2A
Ga0187557_100422	Ga0187557_1004	BWF2A
Ga0187557_100423	Ga0187557_1004	BWF2A
Ga0187557_100424	Ga0187557_1004	BWF2A
Ga0187557_100425	Ga0187557_1004	BWF2A
Ga0187557_100426	Ga0187557_1004	BWF2A
Ga0187557_100427	Ga0187557_1004	BWF2A
Ga0187557_100428	Ga0187557_1004	BWF2A
Ga0187557_100429	Ga0187557_1004	BWF2A
Ga0187557_100430	Ga0187557_1004	BWF2A
Ga0187557_100431	Ga0187557_1004	BWF2A
Ga0187557_100432	Ga0187557_1004	BWF2A
Ga0187557_100433	Ga0187557_1004	BWF2A
Ga0187557_100434	Ga0187557_1004	BWF2A
Ga0187557_100435	Ga0187557_1004	BWF2A
Ga0187557_100436	Ga0187557_1004	BWF2A
Ga0187557_100437	Ga0187557_1004	BWF2A
Ga0187557_100438	Ga0187557_1004	BWF2A
Ga0187557_100439	Ga0187557_1004	BWF2A
Ga0187557_100440	Ga0187557_1004	BWF2A
Ga0187557_100441	Ga0187557_1004	BWF2A
Ga0187557_100442	Ga0187557_1004	BWF2A
Ga0187557_100443	Ga0187557_1004	BWF2A
Ga0187557_100444	Ga0187557_1004	BWF2A
Ga0187557_100445	Ga0187557_1004	BWF2A
Ga0187557_100446	Ga0187557_1004	BWF2A
Ga0187557_100447	Ga0187557_1004	BWF2A
Ga0187557_100448	Ga0187557_1004	BWF2A
Ga0187557_100449	Ga0187557_1004	BWF2A
Ga0187557_100450	Ga0187557_1004	BWF2A
Ga0187557_100451	Ga0187557_1004	BWF2A
Ga0187557_100452	Ga0187557_1004	BWF2A
Ga0187557_100453	Ga0187557_1004	BWF2A
Ga0187557_100454	Ga0187557_1004	BWF2A
Ga0187557_100455	Ga0187557_1004	BWF2A
Ga0187557_100456	Ga0187557_1004	BWF2A
Ga0187557_100457	Ga0187557_1004	BWF2A
Ga0187557_100458	Ga0187557_1004	BWF2A
Ga0187557_100459	Ga0187557_1004	BWF2A
Ga0187557_100460	Ga0187557_1004	BWF2A
Ga0187557_100461	Ga0187557_1004	BWF2A
Ga0187557_100462	Ga0187557_1004	BWF2A
Ga0187557_100463	Ga0187557_1004	BWF2A
Ga0187557_100464	Ga0187557_1004	BWF2A
Ga0187557_100465	Ga0187557_1004	BWF2A
Ga0187557_100466	Ga0187557_1004	BWF2A
Ga0187557_100467	Ga0187557_1004	BWF2A
Ga0187557_100468	Ga0187557_1004	BWF2A
Ga0187557_100469	Ga0187557_1004	BWF2A
Ga0187557_100470	Ga0187557_1004	BWF2A
Ga0187557_100471	Ga0187557_1004	BWF2A
Ga0187557_100472	Ga0187557_1004	BWF2A
Ga0187557_100473	Ga0187557_1004	BWF2A
Ga0187557_100474	Ga0187557_1004	BWF2A
Ga0187557_100475	Ga0187557_1004	BWF2A
Ga0187557_100476	Ga0187557_1004	BWF2A
Ga0187557_100477	Ga0187557_1004	BWF2A
Ga0187557_100478	Ga0187557_1004	BWF2A
Ga0187557_100479	Ga0187557_1004	BWF2A
Ga0187557_100480	Ga0187557_1004	BWF2A
Ga0187557_100481	Ga0187557_1004	BWF2A
Ga0187557_100482	Ga0187557_1004	BWF2A
Ga0187557_100483	Ga0187557_1004	BWF2A
Ga0187557_100484	Ga0187557_1004	BWF2A
Ga0187557_100485	Ga0187557_1004	BWF2A
Ga0187557_100486	Ga0187557_1004	BWF2A
Ga0187557_100487	Ga0187557_1004	BWF2A
Ga0187557_100488	Ga0187557_1004	BWF2A
Ga0187557_100489	Ga0187557_1004	BWF2A
Ga0187557_100490	Ga0187557_1004	BWF2A
Ga0187557_100491	Ga0187557_1004	BWF2A
Ga0187557_100492	Ga0187557_1004	BWF2A
Ga0187557_100493	Ga0187557_1004	BWF2A
Ga0187557_100494	Ga0187557_1004	BWF2A
Ga0187557_100495	Ga0187557_1004	BWF2A
Ga0187557_100496	Ga0187557_1004	BWF2A
Ga0187557_100497	Ga0187557_1004	BWF2A
Ga0187557_100498	Ga0187557_1004	BWF2A
Ga0187557_100499	Ga0187557_1004	BWF2A
Ga0187557_1004100	Ga0187557_1004	BWF2A
Ga0187557_1004101	Ga0187557_1004	BWF2A
Ga0187557_1004102	Ga0187557_1004	BWF2A
Ga0187557_1004103	Ga0187557_1004	BWF2A
Ga0187557_1004104	Ga0187557_1004	BWF2A
Ga0187557_1004105	Ga0187557_1004	BWF2A
Ga0187557_1004107	Ga0187557_1004	BWF2A
Ga0187557_1004108	Ga0187557_1004	BWF2A
Ga0187557_1004109	Ga0187557_1004	BWF2A
Ga0187557_1004110	Ga0187557_1004	BWF2A
Ga0187557_1004111	Ga0187557_1004	BWF2A
Ga0187557_1004112	Ga0187557_1004	BWF2A
Ga0187557_1004113	Ga0187557_1004	BWF2A
Ga0187557_1004114	Ga0187557_1004	BWF2A
Ga0187557_1004115	Ga0187557_1004	BWF2A
Ga0187557_1004116	Ga0187557_1004	BWF2A
Ga0187557_1004117	Ga0187557_1004	BWF2A
Ga0187557_1004118	Ga0187557_1004	BWF2A
Ga0187557_1004119	Ga0187557_1004	BWF2A
Ga0187557_1004120	Ga0187557_1004	BWF2A
Ga0187557_1004121	Ga0187557_1004	BWF2A
Ga0187557_1004122	Ga0187557_1004	BWF2A
Ga0187557_1004123	Ga0187557_1004	BWF2A
Ga0187557_1004124	Ga0187557_1004	BWF2A
Ga0187557_1004125	Ga0187557_1004	BWF2A
Ga0187557_1004126	Ga0187557_1004	BWF2A
Ga0187557_1004127	Ga0187557_1004	BWF2A
Ga0187557_1004128	Ga0187557_1004	BWF2A
Ga0187557_1004129	Ga0187557_1004	BWF2A
Ga0187557_1004130	Ga0187557_1004	BWF2A
Ga0187557_1004131	Ga0187557_1004	BWF2A
Ga0187557_1004132	Ga0187557_1004	BWF2A
Ga0187557_1004133	Ga0187557_1004	BWF2A
Ga0187557_1004134	Ga0187557_1004	BWF2A
Ga0187557_1004135	Ga0187557_1004	BWF2A
Ga0187557_1004136	Ga0187557_1004	BWF2A
Ga0187557_1004137	Ga0187557_1004	BWF2A
Ga0187557_1004138	Ga0187557_1004	BWF2A
Ga0187557_1004139	Ga0187557_1004	BWF2A
Ga0187557_1004140	Ga0187557_1004	BWF2A
Ga0187557_1004141	Ga0187557_1004	BWF2A
Ga0187557_1004142	Ga0187557_1004	BWF2A
Ga0187557_1004143	Ga0187557_1004	BWF2A
Ga0187557_1004144	Ga0187557_1004	BWF2A
Ga0187557_1004145	Ga0187557_1004	BWF2A
Ga0187557_1004146	Ga0187557_1004	BWF2A
Ga0187557_1004147	Ga0187557_1004	BWF2A
Ga0187557_1004148	Ga0187557_1004	BWF2A
Ga0187557_1004149	Ga0187557_1004	BWF2A
Ga0187557_1004150	Ga0187557_1004	BWF2A
Ga0187557_1004151	Ga0187557_1004	BWF2A
Ga0187557_1004152	Ga0187557_1004	BWF2A
Ga0187557_1004153	Ga0187557_1004	BWF2A
Ga0187557_1004154	Ga0187557_1004	BWF2A
Ga0187557_1004155	Ga0187557_1004	BWF2A
Ga0187557_1004156	Ga0187557_1004	BWF2A
Ga0187557_1004157	Ga0187557_1004	BWF2A
Ga0187557_1004158	Ga0187557_1004	BWF2A
Ga0187557_1004159	Ga0187557_1004	BWF2A
Ga0187557_1004160	Ga0187557_1004	BWF2A
Ga0187557_1004161	Ga0187557_1004	BWF2A
Ga0187557_1004162	Ga0187557_1004	BWF2A
Ga0187557_1004163	Ga0187557_1004	BWF2A
Ga0187557_1004164	Ga0187557_1004	BWF2A
Ga0187557_1004165	Ga0187557_1004	BWF2A
Ga0187557_1004166	Ga0187557_1004	BWF2A
Ga0187557_1004167	Ga0187557_1004	BWF2A
Ga0187557_1004168	Ga0187557_1004	BWF2A
Ga0187557_1004169	Ga0187557_1004	BWF2A
Ga0187557_1004170	Ga0187557_1004	BWF2A
Ga0187557_1004171	Ga0187557_1004	BWF2A
Ga0187557_1004172	Ga0187557_1004	BWF2A
Ga0187557_1004173	Ga0187557_1004	BWF2A
Ga0187557_1004174	Ga0187557_1004	BWF2A
Ga0187557_1004175	Ga0187557_1004	BWF2A
Ga0187557_1004176	Ga0187557_1004	BWF2A
Ga0187557_1004177	Ga0187557_1004	BWF2A
Ga0187557_1004178	Ga0187557_1004	BWF2A
Ga0187557_1004179	Ga0187557_1004	BWF2A
Ga0187557_1004180	Ga0187557_1004	BWF2A
Ga0187557_10051	Ga0187557_1005	BWF2A
Ga0187557_10052	Ga0187557_1005	BWF2A
Ga0187557_10053	Ga0187557_1005	BWF2A
Ga0187557_10054	Ga0187557_1005	BWF2A
Ga0187557_10055	Ga0187557_1005	BWF2A
Ga0187557_10056	Ga0187557_1005	BWF2A
Ga0187557_10057	Ga0187557_1005	BWF2A
Ga0187557_10058	Ga0187557_1005	BWF2A
Ga0187557_10059	Ga0187557_1005	BWF2A
Ga0187557_100510	Ga0187557_1005	BWF2A
Ga0187557_100511	Ga0187557_1005	BWF2A
Ga0187557_100512	Ga0187557_1005	BWF2A
Ga0187557_100513	Ga0187557_1005	BWF2A
Ga0187557_100514	Ga0187557_1005	BWF2A
Ga0187557_100515	Ga0187557_1005	BWF2A
Ga0187557_100516	Ga0187557_1005	BWF2A
Ga0187557_100517	Ga0187557_1005	BWF2A
Ga0187557_100518	Ga0187557_1005	BWF2A
Ga0187557_100519	Ga0187557_1005	BWF2A
Ga0187557_100520	Ga0187557_1005	BWF2A
Ga0187557_100521	Ga0187557_1005	BWF2A
Ga0187557_100522	Ga0187557_1005	BWF2A
Ga0187557_100523	Ga0187557_1005	BWF2A
Ga0187557_100524	Ga0187557_1005	BWF2A
Ga0187557_100525	Ga0187557_1005	BWF2A
Ga0187557_100526	Ga0187557_1005	BWF2A
Ga0187557_100527	Ga0187557_1005	BWF2A
Ga0187557_100528	Ga0187557_1005	BWF2A
Ga0187557_100529	Ga0187557_1005	BWF2A
Ga0187557_100530	Ga0187557_1005	BWF2A
Ga0187557_100531	Ga0187557_1005	BWF2A
Ga0187557_100532	Ga0187557_1005	BWF2A
Ga0187557_100533	Ga0187557_1005	BWF2A
Ga0187557_100534	Ga0187557_1005	BWF2A
Ga0187557_100535	Ga0187557_1005	BWF2A
Ga0187557_100536	Ga0187557_1005	BWF2A
Ga0187557_100537	Ga0187557_1005	BWF2A
Ga0187557_100538	Ga0187557_1005	BWF2A
Ga0187557_100539	Ga0187557_1005	BWF2A
Ga0187557_100540	Ga0187557_1005	BWF2A
Ga0187557_100541	Ga0187557_1005	BWF2A
Ga0187557_100542	Ga0187557_1005	BWF2A
Ga0187557_100543	Ga0187557_1005	BWF2A
Ga0187557_100544	Ga0187557_1005	BWF2A
Ga0187557_100545	Ga0187557_1005	BWF2A
Ga0187557_100546	Ga0187557_1005	BWF2A
Ga0187557_100547	Ga0187557_1005	BWF2A
Ga0187557_100548	Ga0187557_1005	BWF2A
Ga0187557_100549	Ga0187557_1005	BWF2A
Ga0187557_100550	Ga0187557_1005	BWF2A
Ga0187557_100551	Ga0187557_1005	BWF2A
Ga0187557_100552	Ga0187557_1005	BWF2A
Ga0187557_100553	Ga0187557_1005	BWF2A
Ga0187557_100554	Ga0187557_1005	BWF2A
Ga0187557_100555	Ga0187557_1005	BWF2A
Ga0187557_100556	Ga0187557_1005	BWF2A
Ga0187557_100557	Ga0187557_1005	BWF2A
Ga0187557_100558	Ga0187557_1005	BWF2A
Ga0187557_100559	Ga0187557_1005	BWF2A
Ga0187557_100560	Ga0187557_1005	BWF2A
Ga0187557_100561	Ga0187557_1005	BWF2A
Ga0187557_100562	Ga0187557_1005	BWF2A
Ga0187557_100563	Ga0187557_1005	BWF2A
Ga0187557_100564	Ga0187557_1005	BWF2A
Ga0187557_100565	Ga0187557_1005	BWF2A
Ga0187557_100566	Ga0187557_1005	BWF2A
Ga0187557_100567	Ga0187557_1005	BWF2A
Ga0187557_100568	Ga0187557_1005	BWF2A
Ga0187557_100569	Ga0187557_1005	BWF2A
Ga0187557_100570	Ga0187557_1005	BWF2A
Ga0187557_100571	Ga0187557_1005	BWF2A
Ga0187557_100572	Ga0187557_1005	BWF2A
Ga0187557_100573	Ga0187557_1005	BWF2A
Ga0187557_100574	Ga0187557_1005	BWF2A
Ga0187557_100575	Ga0187557_1005	BWF2A
Ga0187557_100576	Ga0187557_1005	BWF2A
Ga0187557_100577	Ga0187557_1005	BWF2A
Ga0187557_100578	Ga0187557_1005	BWF2A
Ga0187557_100579	Ga0187557_1005	BWF2A
Ga0187557_100580	Ga0187557_1005	BWF2A
Ga0187557_100581	Ga0187557_1005	BWF2A
Ga0187557_100582	Ga0187557_1005	BWF2A
Ga0187557_100583	Ga0187557_1005	BWF2A
Ga0187557_100584	Ga0187557_1005	BWF2A
Ga0187557_100585	Ga0187557_1005	BWF2A
Ga0187557_100586	Ga0187557_1005	BWF2A
Ga0187557_100587	Ga0187557_1005	BWF2A
Ga0187557_100588	Ga0187557_1005	BWF2A
Ga0187557_100589	Ga0187557_1005	BWF2A
Ga0187557_100590	Ga0187557_1005	BWF2A
Ga0187557_100591	Ga0187557_1005	BWF2A
Ga0187557_100592	Ga0187557_1005	BWF2A
Ga0187557_100593	Ga0187557_1005	BWF2A
Ga0187557_100594	Ga0187557_1005	BWF2A
Ga0187557_100595	Ga0187557_1005	BWF2A
Ga0187557_100596	Ga0187557_1005	BWF2A
Ga0187557_100597	Ga0187557_1005	BWF2A
Ga0187557_100598	Ga0187557_1005	BWF2A
Ga0187557_100599	Ga0187557_1005	BWF2A
Ga0187557_1005100	Ga0187557_1005	BWF2A
Ga0187557_1005101	Ga0187557_1005	BWF2A
Ga0187557_1005102	Ga0187557_1005	BWF2A
Ga0187557_1005103	Ga0187557_1005	BWF2A
Ga0187557_1005104	Ga0187557_1005	BWF2A
Ga0187557_1005105	Ga0187557_1005	BWF2A
Ga0187557_1005106	Ga0187557_1005	BWF2A
Ga0187557_1005107	Ga0187557_1005	BWF2A
Ga0187557_1005108	Ga0187557_1005	BWF2A
Ga0187557_1005109	Ga0187557_1005	BWF2A
Ga0187557_1005110	Ga0187557_1005	BWF2A
Ga0187557_1005111	Ga0187557_1005	BWF2A
Ga0187557_1005112	Ga0187557_1005	BWF2A
Ga0187557_1005113	Ga0187557_1005	BWF2A
Ga0187557_1005114	Ga0187557_1005	BWF2A
Ga0187557_1005115	Ga0187557_1005	BWF2A
Ga0187557_1005116	Ga0187557_1005	BWF2A
Ga0187557_1005117	Ga0187557_1005	BWF2A
Ga0187557_1005118	Ga0187557_1005	BWF2A
Ga0187557_1005119	Ga0187557_1005	BWF2A
Ga0187557_1005120	Ga0187557_1005	BWF2A
Ga0187557_1005121	Ga0187557_1005	BWF2A
Ga0187557_1005122	Ga0187557_1005	BWF2A
Ga0187557_1005123	Ga0187557_1005	BWF2A
Ga0187557_1005124	Ga0187557_1005	BWF2A
Ga0187557_1005125	Ga0187557_1005	BWF2A
Ga0187557_1005126	Ga0187557_1005	BWF2A
Ga0187557_1005127	Ga0187557_1005	BWF2A
Ga0187557_1005128	Ga0187557_1005	BWF2A
Ga0187557_1005129	Ga0187557_1005	BWF2A
Ga0187557_1005130	Ga0187557_1005	BWF2A
Ga0187557_1005131	Ga0187557_1005	BWF2A
Ga0187557_1005132	Ga0187557_1005	BWF2A
Ga0187557_1005133	Ga0187557_1005	BWF2A
Ga0187557_1005134	Ga0187557_1005	BWF2A
Ga0187557_1005135	Ga0187557_1005	BWF2A
Ga0187557_1005136	Ga0187557_1005	BWF2A
Ga0187557_1005137	Ga0187557_1005	BWF2A
Ga0187557_1005138	Ga0187557_1005	BWF2A
Ga0187557_1005139	Ga0187557_1005	BWF2A
Ga0187557_1005140	Ga0187557_1005	BWF2A
Ga0187557_1005141	Ga0187557_1005	BWF2A
Ga0187557_1005142	Ga0187557_1005	BWF2A
Ga0187557_1005143	Ga0187557_1005	BWF2A
Ga0187557_1005144	Ga0187557_1005	BWF2A
Ga0187557_1005145	Ga0187557_1005	BWF2A
Ga0187557_1005146	Ga0187557_1005	BWF2A
Ga0187557_1005147	Ga0187557_1005	BWF2A
Ga0187557_1005148	Ga0187557_1005	BWF2A
Ga0187557_1005149	Ga0187557_1005	BWF2A
Ga0187557_1005150	Ga0187557_1005	BWF2A
Ga0187557_1005151	Ga0187557_1005	BWF2A
Ga0187557_1005152	Ga0187557_1005	BWF2A
Ga0187557_1005153	Ga0187557_1005	BWF2A
Ga0187557_1005154	Ga0187557_1005	BWF2A
Ga0187557_1005155	Ga0187557_1005	BWF2A
Ga0187557_1005156	Ga0187557_1005	BWF2A
Ga0187557_1005157	Ga0187557_1005	BWF2A
Ga0187557_1005158	Ga0187557_1005	BWF2A
Ga0187557_1005159	Ga0187557_1005	BWF2A
Ga0187557_1005160	Ga0187557_1005	BWF2A
Ga0187557_1005161	Ga0187557_1005	BWF2A
Ga0187557_1005162	Ga0187557_1005	BWF2A
Ga0187557_1005163	Ga0187557_1005	BWF2A
Ga0187557_1005164	Ga0187557_1005	BWF2A
Ga0187557_1005165	Ga0187557_1005	BWF2A
Ga0187557_1005166	Ga0187557_1005	BWF2A
Ga0187557_1005167	Ga0187557_1005	BWF2A
Ga0187557_1005168	Ga0187557_1005	BWF2A
Ga0187557_1005170	Ga0187557_1005	BWF2A
Ga0187557_1005171	Ga0187557_1005	BWF2A
Ga0187557_1005172	Ga0187557_1005	BWF2A
Ga0187557_1005173	Ga0187557_1005	BWF2A
Ga0187557_1005174	Ga0187557_1005	BWF2A
Ga0187557_1005175	Ga0187557_1005	BWF2A
Ga0187557_1005176	Ga0187557_1005	BWF2A
Ga0187557_1005177	Ga0187557_1005	BWF2A
Ga0187557_1005178	Ga0187557_1005	BWF2A
Ga0187557_1005179	Ga0187557_1005	BWF2A
Ga0187557_1005180	Ga0187557_1005	BWF2A
Ga0187557_1005181	Ga0187557_1005	BWF2A
Ga0187557_1005182	Ga0187557_1005	BWF2A
Ga0187557_1005183	Ga0187557_1005	BWF2A
Ga0187557_1005184	Ga0187557_1005	BWF2A
Ga0187557_1005185	Ga0187557_1005	BWF2A
Ga0187557_1005186	Ga0187557_1005	BWF2A
Ga0187557_1005187	Ga0187557_1005	BWF2A
Ga0187557_1005188	Ga0187557_1005	BWF2A
Ga0187557_1005189	Ga0187557_1005	BWF2A
Ga0187557_1005190	Ga0187557_1005	BWF2A
Ga0187557_1005191	Ga0187557_1005	BWF2A
Ga0187557_1005192	Ga0187557_1005	BWF2A
Ga0187557_1005193	Ga0187557_1005	BWF2A
Ga0187557_1005194	Ga0187557_1005	BWF2A
Ga0187557_1005195	Ga0187557_1005	BWF2A
Ga0187557_1005196	Ga0187557_1005	BWF2A
Ga0187557_1005197	Ga0187557_1005	BWF2A
Ga0187557_1005198	Ga0187557_1005	BWF2A
Ga0187557_1005199	Ga0187557_1005	BWF2A
Ga0187557_1005200	Ga0187557_1005	BWF2A
Ga0187557_1005201	Ga0187557_1005	BWF2A
Ga0187557_1005202	Ga0187557_1005	BWF2A
Ga0187557_1005203	Ga0187557_1005	BWF2A
Ga0187557_1005204	Ga0187557_1005	BWF2A
Ga0187557_1005205	Ga0187557_1005	BWF2A
Ga0187557_1005206	Ga0187557_1005	BWF2A
Ga0187557_10061	Ga0187557_1006	BWF2A
Ga0187557_10062	Ga0187557_1006	BWF2A
Ga0187557_10063	Ga0187557_1006	BWF2A
Ga0187557_10064	Ga0187557_1006	BWF2A
Ga0187557_10065	Ga0187557_1006	BWF2A
Ga0187557_10066	Ga0187557_1006	BWF2A
Ga0187557_10067	Ga0187557_1006	BWF2A
Ga0187557_10068	Ga0187557_1006	BWF2A
Ga0187557_10069	Ga0187557_1006	BWF2A
Ga0187557_100610	Ga0187557_1006	BWF2A
Ga0187557_100611	Ga0187557_1006	BWF2A
Ga0187557_100612	Ga0187557_1006	BWF2A
Ga0187557_100613	Ga0187557_1006	BWF2A
Ga0187557_100614	Ga0187557_1006	BWF2A
Ga0187557_100615	Ga0187557_1006	BWF2A
Ga0187557_100616	Ga0187557_1006	BWF2A
Ga0187557_100617	Ga0187557_1006	BWF2A
Ga0187557_100618	Ga0187557_1006	BWF2A
Ga0187557_100619	Ga0187557_1006	BWF2A
Ga0187557_100620	Ga0187557_1006	BWF2A
Ga0187557_100621	Ga0187557_1006	BWF2A
Ga0187557_100622	Ga0187557_1006	BWF2A
Ga0187557_100623	Ga0187557_1006	BWF2A
Ga0187557_100624	Ga0187557_1006	BWF2A
Ga0187557_100625	Ga0187557_1006	BWF2A
Ga0187557_100626	Ga0187557_1006	BWF2A
Ga0187557_100627	Ga0187557_1006	BWF2A
Ga0187557_100628	Ga0187557_1006	BWF2A
Ga0187557_100629	Ga0187557_1006	BWF2A
Ga0187557_100630	Ga0187557_1006	BWF2A
Ga0187557_100631	Ga0187557_1006	BWF2A
Ga0187557_100632	Ga0187557_1006	BWF2A
Ga0187557_100633	Ga0187557_1006	BWF2A
Ga0187557_100634	Ga0187557_1006	BWF2A
Ga0187557_100635	Ga0187557_1006	BWF2A
Ga0187557_100636	Ga0187557_1006	BWF2A
Ga0187557_100637	Ga0187557_1006	BWF2A
Ga0187557_100638	Ga0187557_1006	BWF2A
Ga0187557_100639	Ga0187557_1006	BWF2A
Ga0187557_100640	Ga0187557_1006	BWF2A
Ga0187557_100641	Ga0187557_1006	BWF2A
Ga0187557_100642	Ga0187557_1006	BWF2A
Ga0187557_100643	Ga0187557_1006	BWF2A
Ga0187557_100644	Ga0187557_1006	BWF2A
Ga0187557_10171	Ga0187557_1017	BWF2A
Ga0196617_1000011	Ga0196617_100001	SYNG1
Ga0196617_1000012	Ga0196617_100001	SYNG1
Ga0196617_1000013	Ga0196617_100001	SYNG1
Ga0196617_1000014	Ga0196617_100001	SYNG1
Ga0196617_1000015	Ga0196617_100001	SYNG1
Ga0196617_1000016	Ga0196617_100001	SYNG1
Ga0196617_1000017	Ga0196617_100001	SYNG1
Ga0196617_1000018	Ga0196617_100001	SYNG1
Ga0196617_1000019	Ga0196617_100001	SYNG1
Ga0196617_10000110	Ga0196617_100001	SYNG1
Ga0196617_10000111	Ga0196617_100001	SYNG1
Ga0196617_10000112	Ga0196617_100001	SYNG1
Ga0196617_10000113	Ga0196617_100001	SYNG1
Ga0196617_10000114	Ga0196617_100001	SYNG1
Ga0196617_10000115	Ga0196617_100001	SYNG1
Ga0196617_10000116	Ga0196617_100001	SYNG1
Ga0196617_10000117	Ga0196617_100001	SYNG1
Ga0196617_10000118	Ga0196617_100001	SYNG1
Ga0196617_10000119	Ga0196617_100001	SYNG1
Ga0196617_10000120	Ga0196617_100001	SYNG1
Ga0196617_10000121	Ga0196617_100001	SYNG1
Ga0196617_10000122	Ga0196617_100001	SYNG1
Ga0196617_10000123	Ga0196617_100001	SYNG1
Ga0196617_10000124	Ga0196617_100001	SYNG1
Ga0196617_10000125	Ga0196617_100001	SYNG1
Ga0196617_10000126	Ga0196617_100001	SYNG1
Ga0196617_10000127	Ga0196617_100001	SYNG1
Ga0196617_10000128	Ga0196617_100001	SYNG1
Ga0196617_10000129	Ga0196617_100001	SYNG1
Ga0196617_10000130	Ga0196617_100001	SYNG1
Ga0196617_10000131	Ga0196617_100001	SYNG1
Ga0196617_10000132	Ga0196617_100001	SYNG1
Ga0196617_10000133	Ga0196617_100001	SYNG1
Ga0196617_10000134	Ga0196617_100001	SYNG1
Ga0196617_10000135	Ga0196617_100001	SYNG1
Ga0196617_10000136	Ga0196617_100001	SYNG1
Ga0196617_10000137	Ga0196617_100001	SYNG1
Ga0196617_10000138	Ga0196617_100001	SYNG1
Ga0196617_10000139	Ga0196617_100001	SYNG1
Ga0196617_10000140	Ga0196617_100001	SYNG1
Ga0196617_10000141	Ga0196617_100001	SYNG1
Ga0196617_10000142	Ga0196617_100001	SYNG1
Ga0196617_10000143	Ga0196617_100001	SYNG1
Ga0196617_10000144	Ga0196617_100001	SYNG1
Ga0196617_10000145	Ga0196617_100001	SYNG1
Ga0196617_10000146	Ga0196617_100001	SYNG1
Ga0196617_10000147	Ga0196617_100001	SYNG1
Ga0196617_10000148	Ga0196617_100001	SYNG1
Ga0196617_10000149	Ga0196617_100001	SYNG1
Ga0196617_10000150	Ga0196617_100001	SYNG1
Ga0196617_10000151	Ga0196617_100001	SYNG1
Ga0196617_10000152	Ga0196617_100001	SYNG1
Ga0196617_10000153	Ga0196617_100001	SYNG1
Ga0196617_10000154	Ga0196617_100001	SYNG1
Ga0196617_10000155	Ga0196617_100001	SYNG1
Ga0196617_10000156	Ga0196617_100001	SYNG1
Ga0196617_10000157	Ga0196617_100001	SYNG1
Ga0196617_10000158	Ga0196617_100001	SYNG1
Ga0196617_10000159	Ga0196617_100001	SYNG1
Ga0196617_10000160	Ga0196617_100001	SYNG1
Ga0196617_10000161	Ga0196617_100001	SYNG1
Ga0196617_10000162	Ga0196617_100001	SYNG1
Ga0196617_10000163	Ga0196617_100001	SYNG1
Ga0196617_10000164	Ga0196617_100001	SYNG1
Ga0196617_10000165	Ga0196617_100001	SYNG1
Ga0196617_10000166	Ga0196617_100001	SYNG1
Ga0196617_10000167	Ga0196617_100001	SYNG1
Ga0196617_10000168	Ga0196617_100001	SYNG1
Ga0196617_10000169	Ga0196617_100001	SYNG1
Ga0196617_10000170	Ga0196617_100001	SYNG1
Ga0196617_10000171	Ga0196617_100001	SYNG1
Ga0196617_10000172	Ga0196617_100001	SYNG1
Ga0196617_10000173	Ga0196617_100001	SYNG1
Ga0196617_10000174	Ga0196617_100001	SYNG1
Ga0196617_10000175	Ga0196617_100001	SYNG1
Ga0196617_10000176	Ga0196617_100001	SYNG1
Ga0196617_10000177	Ga0196617_100001	SYNG1
Ga0196617_10000178	Ga0196617_100001	SYNG1
Ga0196617_10000179	Ga0196617_100001	SYNG1
Ga0196617_10000180	Ga0196617_100001	SYNG1
Ga0196617_10000181	Ga0196617_100001	SYNG1
Ga0196617_10000182	Ga0196617_100001	SYNG1
Ga0196617_10000183	Ga0196617_100001	SYNG1
Ga0196617_10000184	Ga0196617_100001	SYNG1
Ga0196617_10000185	Ga0196617_100001	SYNG1
Ga0196617_10000186	Ga0196617_100001	SYNG1
Ga0196617_10000187	Ga0196617_100001	SYNG1
Ga0196617_10000188	Ga0196617_100001	SYNG1
Ga0196617_10000189	Ga0196617_100001	SYNG1
Ga0196617_10000190	Ga0196617_100001	SYNG1
Ga0196617_10000191	Ga0196617_100001	SYNG1
Ga0196617_10000192	Ga0196617_100001	SYNG1
Ga0196617_10000193	Ga0196617_100001	SYNG1
Ga0196617_10000194	Ga0196617_100001	SYNG1
Ga0196617_10000195	Ga0196617_100001	SYNG1
Ga0196617_10000196	Ga0196617_100001	SYNG1
Ga0196617_10000197	Ga0196617_100001	SYNG1
Ga0196617_10000198	Ga0196617_100001	SYNG1
Ga0196617_10000199	Ga0196617_100001	SYNG1
Ga0196617_100001100	Ga0196617_100001	SYNG1
Ga0196617_100001101	Ga0196617_100001	SYNG1
Ga0196617_100001102	Ga0196617_100001	SYNG1
Ga0196617_100001103	Ga0196617_100001	SYNG1
Ga0196617_100001104	Ga0196617_100001	SYNG1
Ga0196617_100001105	Ga0196617_100001	SYNG1
Ga0196617_100001106	Ga0196617_100001	SYNG1
Ga0196617_100001107	Ga0196617_100001	SYNG1
Ga0196617_100001108	Ga0196617_100001	SYNG1
Ga0196617_100001109	Ga0196617_100001	SYNG1
Ga0196617_100001110	Ga0196617_100001	SYNG1
Ga0196617_100001111	Ga0196617_100001	SYNG1
Ga0196617_100001112	Ga0196617_100001	SYNG1
Ga0196617_100001113	Ga0196617_100001	SYNG1
Ga0196617_100001114	Ga0196617_100001	SYNG1
Ga0196617_100001115	Ga0196617_100001	SYNG1
Ga0196617_100001116	Ga0196617_100001	SYNG1
Ga0196617_100001117	Ga0196617_100001	SYNG1
Ga0196617_100001118	Ga0196617_100001	SYNG1
Ga0196617_100001119	Ga0196617_100001	SYNG1
Ga0196617_100001120	Ga0196617_100001	SYNG1
Ga0196617_100001121	Ga0196617_100001	SYNG1
Ga0196617_100001122	Ga0196617_100001	SYNG1
Ga0196617_100001123	Ga0196617_100001	SYNG1
Ga0196617_100001124	Ga0196617_100001	SYNG1
Ga0196617_100001125	Ga0196617_100001	SYNG1
Ga0196617_100001126	Ga0196617_100001	SYNG1
Ga0196617_100001127	Ga0196617_100001	SYNG1
Ga0196617_100001128	Ga0196617_100001	SYNG1
Ga0196617_100001129	Ga0196617_100001	SYNG1
Ga0196617_100001130	Ga0196617_100001	SYNG1
Ga0196617_100001131	Ga0196617_100001	SYNG1
Ga0196617_100001132	Ga0196617_100001	SYNG1
Ga0196617_100001133	Ga0196617_100001	SYNG1
Ga0196617_100001134	Ga0196617_100001	SYNG1
Ga0196617_100001135	Ga0196617_100001	SYNG1
Ga0196617_100001136	Ga0196617_100001	SYNG1
Ga0196617_100001137	Ga0196617_100001	SYNG1
Ga0196617_100001138	Ga0196617_100001	SYNG1
Ga0196617_100001139	Ga0196617_100001	SYNG1
Ga0196617_100001140	Ga0196617_100001	SYNG1
Ga0196617_100001141	Ga0196617_100001	SYNG1
Ga0196617_100001142	Ga0196617_100001	SYNG1
Ga0196617_100001143	Ga0196617_100001	SYNG1
Ga0196617_100001144	Ga0196617_100001	SYNG1
Ga0196617_100001145	Ga0196617_100001	SYNG1
Ga0196617_100001146	Ga0196617_100001	SYNG1
Ga0196617_100001147	Ga0196617_100001	SYNG1
Ga0196617_100001148	Ga0196617_100001	SYNG1
Ga0196617_100001149	Ga0196617_100001	SYNG1
Ga0196617_100001150	Ga0196617_100001	SYNG1
Ga0196617_100001151	Ga0196617_100001	SYNG1
Ga0196617_100001152	Ga0196617_100001	SYNG1
Ga0196617_100001153	Ga0196617_100001	SYNG1
Ga0196617_100001154	Ga0196617_100001	SYNG1
Ga0196617_100001155	Ga0196617_100001	SYNG1
Ga0196617_100001156	Ga0196617_100001	SYNG1
Ga0196617_100001157	Ga0196617_100001	SYNG1
Ga0196617_100001158	Ga0196617_100001	SYNG1
Ga0196617_100001159	Ga0196617_100001	SYNG1
Ga0196617_100001160	Ga0196617_100001	SYNG1
Ga0196617_100001161	Ga0196617_100001	SYNG1
Ga0196617_100001162	Ga0196617_100001	SYNG1
Ga0196617_100001163	Ga0196617_100001	SYNG1
Ga0196617_100001164	Ga0196617_100001	SYNG1
Ga0196617_100001165	Ga0196617_100001	SYNG1
Ga0196617_100001166	Ga0196617_100001	SYNG1
Ga0196617_100001167	Ga0196617_100001	SYNG1
Ga0196617_100001168	Ga0196617_100001	SYNG1
Ga0196617_100001169	Ga0196617_100001	SYNG1
Ga0196617_100001170	Ga0196617_100001	SYNG1
Ga0196617_100001171	Ga0196617_100001	SYNG1
Ga0196617_100001172	Ga0196617_100001	SYNG1
Ga0196617_100001173	Ga0196617_100001	SYNG1
Ga0196617_100001174	Ga0196617_100001	SYNG1
Ga0196617_100001175	Ga0196617_100001	SYNG1
Ga0196617_100001176	Ga0196617_100001	SYNG1
Ga0196617_100001177	Ga0196617_100001	SYNG1
Ga0196617_100001178	Ga0196617_100001	SYNG1
Ga0196617_100001179	Ga0196617_100001	SYNG1
Ga0196617_100001180	Ga0196617_100001	SYNG1
Ga0196617_100001181	Ga0196617_100001	SYNG1
Ga0196617_100001182	Ga0196617_100001	SYNG1
Ga0196617_100001183	Ga0196617_100001	SYNG1
Ga0196617_100001184	Ga0196617_100001	SYNG1
Ga0196617_100001185	Ga0196617_100001	SYNG1
Ga0196617_100001186	Ga0196617_100001	SYNG1
Ga0196617_100001187	Ga0196617_100001	SYNG1
Ga0196617_100001188	Ga0196617_100001	SYNG1
Ga0196617_100001189	Ga0196617_100001	SYNG1
Ga0196617_100001190	Ga0196617_100001	SYNG1
Ga0196617_100001191	Ga0196617_100001	SYNG1
Ga0196617_100001192	Ga0196617_100001	SYNG1
Ga0196617_100001193	Ga0196617_100001	SYNG1
Ga0196617_100001194	Ga0196617_100001	SYNG1
Ga0196617_100001195	Ga0196617_100001	SYNG1
Ga0196617_100001196	Ga0196617_100001	SYNG1
Ga0196617_100001197	Ga0196617_100001	SYNG1
Ga0196617_100001198	Ga0196617_100001	SYNG1
Ga0196617_100001199	Ga0196617_100001	SYNG1
Ga0196617_100001200	Ga0196617_100001	SYNG1
Ga0196617_100001201	Ga0196617_100001	SYNG1
Ga0196617_100001202	Ga0196617_100001	SYNG1
Ga0196617_100001203	Ga0196617_100001	SYNG1
Ga0196617_100001204	Ga0196617_100001	SYNG1
Ga0196617_100001205	Ga0196617_100001	SYNG1
Ga0196617_100001206	Ga0196617_100001	SYNG1
Ga0196617_100001207	Ga0196617_100001	SYNG1
Ga0196617_100001208	Ga0196617_100001	SYNG1
Ga0196617_100001209	Ga0196617_100001	SYNG1
Ga0196617_100001210	Ga0196617_100001	SYNG1
Ga0196617_100001211	Ga0196617_100001	SYNG1
Ga0196617_100001212	Ga0196617_100001	SYNG1
Ga0196617_100001213	Ga0196617_100001	SYNG1
Ga0196617_100001214	Ga0196617_100001	SYNG1
Ga0196617_100001215	Ga0196617_100001	SYNG1
Ga0196617_100001216	Ga0196617_100001	SYNG1
Ga0196617_100001217	Ga0196617_100001	SYNG1
Ga0196617_100001218	Ga0196617_100001	SYNG1
Ga0196617_100001219	Ga0196617_100001	SYNG1
Ga0196617_100001220	Ga0196617_100001	SYNG1
Ga0196617_100001221	Ga0196617_100001	SYNG1
Ga0196617_100001222	Ga0196617_100001	SYNG1
Ga0196617_100001223	Ga0196617_100001	SYNG1
Ga0196617_100001224	Ga0196617_100001	SYNG1
Ga0196617_100001225	Ga0196617_100001	SYNG1
Ga0196617_100001226	Ga0196617_100001	SYNG1
Ga0196617_100001227	Ga0196617_100001	SYNG1
Ga0196617_100001228	Ga0196617_100001	SYNG1
Ga0196617_100001229	Ga0196617_100001	SYNG1
Ga0196617_100001230	Ga0196617_100001	SYNG1
Ga0196617_100001231	Ga0196617_100001	SYNG1
Ga0196617_100001232	Ga0196617_100001	SYNG1
Ga0196617_100001233	Ga0196617_100001	SYNG1
Ga0196617_100001234	Ga0196617_100001	SYNG1
Ga0196617_100001235	Ga0196617_100001	SYNG1
Ga0196617_100001236	Ga0196617_100001	SYNG1
Ga0196617_100001237	Ga0196617_100001	SYNG1
Ga0196617_100001238	Ga0196617_100001	SYNG1
Ga0196617_100001239	Ga0196617_100001	SYNG1
Ga0196617_100001240	Ga0196617_100001	SYNG1
Ga0196617_100001241	Ga0196617_100001	SYNG1
Ga0196617_100001242	Ga0196617_100001	SYNG1
Ga0196617_100001243	Ga0196617_100001	SYNG1
Ga0196617_100001244	Ga0196617_100001	SYNG1
Ga0196617_100001245	Ga0196617_100001	SYNG1
Ga0196617_100001246	Ga0196617_100001	SYNG1
Ga0196617_100001247	Ga0196617_100001	SYNG1
Ga0196617_100001248	Ga0196617_100001	SYNG1
Ga0196617_100001249	Ga0196617_100001	SYNG1
Ga0196617_100001250	Ga0196617_100001	SYNG1
Ga0196617_100001251	Ga0196617_100001	SYNG1
Ga0196617_100001252	Ga0196617_100001	SYNG1
Ga0196617_100001253	Ga0196617_100001	SYNG1
Ga0196617_100001254	Ga0196617_100001	SYNG1
Ga0196617_100001255	Ga0196617_100001	SYNG1
Ga0196617_100001256	Ga0196617_100001	SYNG1
Ga0196617_100001257	Ga0196617_100001	SYNG1
Ga0196617_100001258	Ga0196617_100001	SYNG1
Ga0196617_100001259	Ga0196617_100001	SYNG1
Ga0196617_100001260	Ga0196617_100001	SYNG1
Ga0196617_100001261	Ga0196617_100001	SYNG1
Ga0196617_100001262	Ga0196617_100001	SYNG1
Ga0196617_100001263	Ga0196617_100001	SYNG1
Ga0196617_100001264	Ga0196617_100001	SYNG1
Ga0196617_100001265	Ga0196617_100001	SYNG1
Ga0196617_100001266	Ga0196617_100001	SYNG1
Ga0196617_100001267	Ga0196617_100001	SYNG1
Ga0196617_100001268	Ga0196617_100001	SYNG1
Ga0196617_100001269	Ga0196617_100001	SYNG1
Ga0196617_100001270	Ga0196617_100001	SYNG1
Ga0196617_100001271	Ga0196617_100001	SYNG1
Ga0196617_100001272	Ga0196617_100001	SYNG1
Ga0196617_100001273	Ga0196617_100001	SYNG1
Ga0196617_100001274	Ga0196617_100001	SYNG1
Ga0196617_100001275	Ga0196617_100001	SYNG1
Ga0196617_100001276	Ga0196617_100001	SYNG1
Ga0196617_100001277	Ga0196617_100001	SYNG1
Ga0196617_100001278	Ga0196617_100001	SYNG1
Ga0196617_100001279	Ga0196617_100001	SYNG1
Ga0196617_100001280	Ga0196617_100001	SYNG1
Ga0196617_100001281	Ga0196617_100001	SYNG1
Ga0196617_100001282	Ga0196617_100001	SYNG1
Ga0196617_100001283	Ga0196617_100001	SYNG1
Ga0196617_100001284	Ga0196617_100001	SYNG1
Ga0196617_100001285	Ga0196617_100001	SYNG1
Ga0196617_100001286	Ga0196617_100001	SYNG1
Ga0196617_100001287	Ga0196617_100001	SYNG1
Ga0196617_100001288	Ga0196617_100001	SYNG1
Ga0196617_100001289	Ga0196617_100001	SYNG1
Ga0196617_100001290	Ga0196617_100001	SYNG1
Ga0196617_100001291	Ga0196617_100001	SYNG1
Ga0196617_100001292	Ga0196617_100001	SYNG1
Ga0196617_100001293	Ga0196617_100001	SYNG1
Ga0196617_100001294	Ga0196617_100001	SYNG1
Ga0196617_100001295	Ga0196617_100001	SYNG1
Ga0196617_100001296	Ga0196617_100001	SYNG1
Ga0196617_100001297	Ga0196617_100001	SYNG1
Ga0196617_100001298	Ga0196617_100001	SYNG1
Ga0196617_100001299	Ga0196617_100001	SYNG1
Ga0196617_100001300	Ga0196617_100001	SYNG1
Ga0196617_100001301	Ga0196617_100001	SYNG1
Ga0196617_100001302	Ga0196617_100001	SYNG1
Ga0196617_100001303	Ga0196617_100001	SYNG1
Ga0196617_100001304	Ga0196617_100001	SYNG1
Ga0196617_100001305	Ga0196617_100001	SYNG1
Ga0196617_100001306	Ga0196617_100001	SYNG1
Ga0196617_100001307	Ga0196617_100001	SYNG1
Ga0196617_100001308	Ga0196617_100001	SYNG1
Ga0196617_100001309	Ga0196617_100001	SYNG1
Ga0196617_100001310	Ga0196617_100001	SYNG1
Ga0196617_100001311	Ga0196617_100001	SYNG1
Ga0196617_100001312	Ga0196617_100001	SYNG1
Ga0196617_100001313	Ga0196617_100001	SYNG1
Ga0196617_100001314	Ga0196617_100001	SYNG1
Ga0196617_100001315	Ga0196617_100001	SYNG1
Ga0196617_100001316	Ga0196617_100001	SYNG1
Ga0196617_100001317	Ga0196617_100001	SYNG1
Ga0196617_100001318	Ga0196617_100001	SYNG1
Ga0196617_100001319	Ga0196617_100001	SYNG1
Ga0196617_100001320	Ga0196617_100001	SYNG1
Ga0196617_100001321	Ga0196617_100001	SYNG1
Ga0196617_100001322	Ga0196617_100001	SYNG1
Ga0196617_100001323	Ga0196617_100001	SYNG1
Ga0196617_100001324	Ga0196617_100001	SYNG1
Ga0196617_100001325	Ga0196617_100001	SYNG1
Ga0196617_100001326	Ga0196617_100001	SYNG1
Ga0196617_100001327	Ga0196617_100001	SYNG1
Ga0196617_100001328	Ga0196617_100001	SYNG1
Ga0196617_100001329	Ga0196617_100001	SYNG1
Ga0196617_100001330	Ga0196617_100001	SYNG1
Ga0196617_100001331	Ga0196617_100001	SYNG1
Ga0196617_100001332	Ga0196617_100001	SYNG1
Ga0196617_100001333	Ga0196617_100001	SYNG1
Ga0196617_100001334	Ga0196617_100001	SYNG1
Ga0196617_100001335	Ga0196617_100001	SYNG1
Ga0196617_100001336	Ga0196617_100001	SYNG1
Ga0196617_100001337	Ga0196617_100001	SYNG1
Ga0196617_100001338	Ga0196617_100001	SYNG1
Ga0196617_100001339	Ga0196617_100001	SYNG1
Ga0196617_100001340	Ga0196617_100001	SYNG1
Ga0196617_100001341	Ga0196617_100001	SYNG1
Ga0196617_100001342	Ga0196617_100001	SYNG1
Ga0196617_100001343	Ga0196617_100001	SYNG1
Ga0196617_100001344	Ga0196617_100001	SYNG1
Ga0196617_100001345	Ga0196617_100001	SYNG1
Ga0196617_100001346	Ga0196617_100001	SYNG1
Ga0196617_100001347	Ga0196617_100001	SYNG1
Ga0196617_100001348	Ga0196617_100001	SYNG1
Ga0196617_100001349	Ga0196617_100001	SYNG1
Ga0196617_100001350	Ga0196617_100001	SYNG1
Ga0196617_100001351	Ga0196617_100001	SYNG1
Ga0196617_100001352	Ga0196617_100001	SYNG1
Ga0196617_100001353	Ga0196617_100001	SYNG1
Ga0196617_100001354	Ga0196617_100001	SYNG1
Ga0196617_100001355	Ga0196617_100001	SYNG1
Ga0196617_100001356	Ga0196617_100001	SYNG1
Ga0196617_100001357	Ga0196617_100001	SYNG1
Ga0196617_100001358	Ga0196617_100001	SYNG1
Ga0196617_100001359	Ga0196617_100001	SYNG1
Ga0196617_100001360	Ga0196617_100001	SYNG1
Ga0196617_100001361	Ga0196617_100001	SYNG1
Ga0196617_100001362	Ga0196617_100001	SYNG1
Ga0196617_100001363	Ga0196617_100001	SYNG1
Ga0196617_100001364	Ga0196617_100001	SYNG1
Ga0196617_100001365	Ga0196617_100001	SYNG1
Ga0196617_100001366	Ga0196617_100001	SYNG1
Ga0196617_100001367	Ga0196617_100001	SYNG1
Ga0196617_100001368	Ga0196617_100001	SYNG1
Ga0196617_100001369	Ga0196617_100001	SYNG1
Ga0196617_100001370	Ga0196617_100001	SYNG1
Ga0196617_100001371	Ga0196617_100001	SYNG1
Ga0196617_100001372	Ga0196617_100001	SYNG1
Ga0196617_100001373	Ga0196617_100001	SYNG1
Ga0196617_100001374	Ga0196617_100001	SYNG1
Ga0196617_100001375	Ga0196617_100001	SYNG1
Ga0196617_100001376	Ga0196617_100001	SYNG1
Ga0196617_100001377	Ga0196617_100001	SYNG1
Ga0196617_100001378	Ga0196617_100001	SYNG1
Ga0196617_100001379	Ga0196617_100001	SYNG1
Ga0196617_100001380	Ga0196617_100001	SYNG1
Ga0196617_100001381	Ga0196617_100001	SYNG1
Ga0196617_100001382	Ga0196617_100001	SYNG1
Ga0196617_100001383	Ga0196617_100001	SYNG1
Ga0196617_100001384	Ga0196617_100001	SYNG1
Ga0196617_100001385	Ga0196617_100001	SYNG1
Ga0196617_100001386	Ga0196617_100001	SYNG1
Ga0196617_100001387	Ga0196617_100001	SYNG1
Ga0196617_100001388	Ga0196617_100001	SYNG1
Ga0196617_100001389	Ga0196617_100001	SYNG1
Ga0196617_100001390	Ga0196617_100001	SYNG1
Ga0196617_100001391	Ga0196617_100001	SYNG1
Ga0196617_100001392	Ga0196617_100001	SYNG1
Ga0196617_100001393	Ga0196617_100001	SYNG1
Ga0196617_100001394	Ga0196617_100001	SYNG1
Ga0196617_100001395	Ga0196617_100001	SYNG1
Ga0196617_100001396	Ga0196617_100001	SYNG1
Ga0196617_100001397	Ga0196617_100001	SYNG1
Ga0196617_100001398	Ga0196617_100001	SYNG1
Ga0196617_100001399	Ga0196617_100001	SYNG1
Ga0196617_100001400	Ga0196617_100001	SYNG1
Ga0196617_100001401	Ga0196617_100001	SYNG1
Ga0196617_100001402	Ga0196617_100001	SYNG1
Ga0196617_100001403	Ga0196617_100001	SYNG1
Ga0196617_100001404	Ga0196617_100001	SYNG1
Ga0196617_100001405	Ga0196617_100001	SYNG1
Ga0196617_100001406	Ga0196617_100001	SYNG1
Ga0196617_100001407	Ga0196617_100001	SYNG1
Ga0196617_100001408	Ga0196617_100001	SYNG1
Ga0196617_100001409	Ga0196617_100001	SYNG1
Ga0196617_100001410	Ga0196617_100001	SYNG1
Ga0196617_100001411	Ga0196617_100001	SYNG1
Ga0196617_100001412	Ga0196617_100001	SYNG1
Ga0196617_100001413	Ga0196617_100001	SYNG1
Ga0196617_100001414	Ga0196617_100001	SYNG1
Ga0196617_100001415	Ga0196617_100001	SYNG1
Ga0196617_100001416	Ga0196617_100001	SYNG1
Ga0196617_100001417	Ga0196617_100001	SYNG1
Ga0196617_100001418	Ga0196617_100001	SYNG1
Ga0196617_100001419	Ga0196617_100001	SYNG1
Ga0196617_100001420	Ga0196617_100001	SYNG1
Ga0196617_100001421	Ga0196617_100001	SYNG1
Ga0196617_100001422	Ga0196617_100001	SYNG1
Ga0196617_100001423	Ga0196617_100001	SYNG1
Ga0196617_100001424	Ga0196617_100001	SYNG1
Ga0196617_100001425	Ga0196617_100001	SYNG1
Ga0196617_100001426	Ga0196617_100001	SYNG1
Ga0196617_100001427	Ga0196617_100001	SYNG1
Ga0196617_100001428	Ga0196617_100001	SYNG1
Ga0196617_100001429	Ga0196617_100001	SYNG1
Ga0196617_100001430	Ga0196617_100001	SYNG1
Ga0196617_100001431	Ga0196617_100001	SYNG1
Ga0196617_100001432	Ga0196617_100001	SYNG1
Ga0196617_100001433	Ga0196617_100001	SYNG1
Ga0196617_100001434	Ga0196617_100001	SYNG1
Ga0196617_100001435	Ga0196617_100001	SYNG1
Ga0196617_100001436	Ga0196617_100001	SYNG1
Ga0196617_100001437	Ga0196617_100001	SYNG1
Ga0196617_100001438	Ga0196617_100001	SYNG1
Ga0196617_100001439	Ga0196617_100001	SYNG1
Ga0196617_100001440	Ga0196617_100001	SYNG1
Ga0196617_100001441	Ga0196617_100001	SYNG1
Ga0196617_100001442	Ga0196617_100001	SYNG1
Ga0196617_100001443	Ga0196617_100001	SYNG1
Ga0196617_100001444	Ga0196617_100001	SYNG1
Ga0196617_100001445	Ga0196617_100001	SYNG1
Ga0196617_100001446	Ga0196617_100001	SYNG1
Ga0196617_100001447	Ga0196617_100001	SYNG1
Ga0196617_100001448	Ga0196617_100001	SYNG1
Ga0196617_100001449	Ga0196617_100001	SYNG1
Ga0196617_100001450	Ga0196617_100001	SYNG1
Ga0196617_100001451	Ga0196617_100001	SYNG1
Ga0196617_100001452	Ga0196617_100001	SYNG1
Ga0196617_100001453	Ga0196617_100001	SYNG1
Ga0196617_100001454	Ga0196617_100001	SYNG1
Ga0196617_100001455	Ga0196617_100001	SYNG1
Ga0196617_100001456	Ga0196617_100001	SYNG1
Ga0196617_100001457	Ga0196617_100001	SYNG1
Ga0196617_100001458	Ga0196617_100001	SYNG1
Ga0196617_100001459	Ga0196617_100001	SYNG1
Ga0196617_100001460	Ga0196617_100001	SYNG1
Ga0196617_100001461	Ga0196617_100001	SYNG1
Ga0196617_100001462	Ga0196617_100001	SYNG1
Ga0196617_100001463	Ga0196617_100001	SYNG1
Ga0196617_100001464	Ga0196617_100001	SYNG1
Ga0196617_100001465	Ga0196617_100001	SYNG1
Ga0196617_100001466	Ga0196617_100001	SYNG1
Ga0196617_100001467	Ga0196617_100001	SYNG1
Ga0196617_100001468	Ga0196617_100001	SYNG1
Ga0196617_100001469	Ga0196617_100001	SYNG1
Ga0196617_100001470	Ga0196617_100001	SYNG1
Ga0196617_100001471	Ga0196617_100001	SYNG1
Ga0196617_100001472	Ga0196617_100001	SYNG1
Ga0196617_100001473	Ga0196617_100001	SYNG1
Ga0196617_100001474	Ga0196617_100001	SYNG1
Ga0196617_100001475	Ga0196617_100001	SYNG1
Ga0196617_100001476	Ga0196617_100001	SYNG1
Ga0196617_100001477	Ga0196617_100001	SYNG1
Ga0196617_100001478	Ga0196617_100001	SYNG1
Ga0196617_100001479	Ga0196617_100001	SYNG1
Ga0196617_100001480	Ga0196617_100001	SYNG1
Ga0196617_100001481	Ga0196617_100001	SYNG1
Ga0196617_100001482	Ga0196617_100001	SYNG1
Ga0196617_100001483	Ga0196617_100001	SYNG1
Ga0196617_100001484	Ga0196617_100001	SYNG1
Ga0196617_100001485	Ga0196617_100001	SYNG1
Ga0196617_100001486	Ga0196617_100001	SYNG1
Ga0196617_100001487	Ga0196617_100001	SYNG1
Ga0196617_100001488	Ga0196617_100001	SYNG1
Ga0196617_100001489	Ga0196617_100001	SYNG1
Ga0196617_100001490	Ga0196617_100001	SYNG1
Ga0196617_100001491	Ga0196617_100001	SYNG1
Ga0196617_100001492	Ga0196617_100001	SYNG1
Ga0196617_100001493	Ga0196617_100001	SYNG1
Ga0196617_100001494	Ga0196617_100001	SYNG1
Ga0196617_100001495	Ga0196617_100001	SYNG1
Ga0196617_100001496	Ga0196617_100001	SYNG1
Ga0196617_100001497	Ga0196617_100001	SYNG1
Ga0196617_100001498	Ga0196617_100001	SYNG1
Ga0196617_100001499	Ga0196617_100001	SYNG1
Ga0196617_100001500	Ga0196617_100001	SYNG1
Ga0196617_100001501	Ga0196617_100001	SYNG1
Ga0196617_100001502	Ga0196617_100001	SYNG1
Ga0196617_100001503	Ga0196617_100001	SYNG1
Ga0196617_100001504	Ga0196617_100001	SYNG1
Ga0196617_100001505	Ga0196617_100001	SYNG1
Ga0196617_100001506	Ga0196617_100001	SYNG1
Ga0196617_100001507	Ga0196617_100001	SYNG1
Ga0196617_100001508	Ga0196617_100001	SYNG1
Ga0196617_100001509	Ga0196617_100001	SYNG1
Ga0196617_100001510	Ga0196617_100001	SYNG1
Ga0196617_100001511	Ga0196617_100001	SYNG1
Ga0196617_100001512	Ga0196617_100001	SYNG1
Ga0196617_100001513	Ga0196617_100001	SYNG1
Ga0196617_100001514	Ga0196617_100001	SYNG1
Ga0196617_100001515	Ga0196617_100001	SYNG1
Ga0196617_100001516	Ga0196617_100001	SYNG1
Ga0196617_100001517	Ga0196617_100001	SYNG1
Ga0196617_100001518	Ga0196617_100001	SYNG1
Ga0196617_100001519	Ga0196617_100001	SYNG1
Ga0196617_100001520	Ga0196617_100001	SYNG1
Ga0196617_100001521	Ga0196617_100001	SYNG1
Ga0196617_100001522	Ga0196617_100001	SYNG1
Ga0196617_100001523	Ga0196617_100001	SYNG1
Ga0196617_100001524	Ga0196617_100001	SYNG1
Ga0196617_100001525	Ga0196617_100001	SYNG1
Ga0196617_100001526	Ga0196617_100001	SYNG1
Ga0196617_100001527	Ga0196617_100001	SYNG1
Ga0196617_100001528	Ga0196617_100001	SYNG1
Ga0196617_100001529	Ga0196617_100001	SYNG1
Ga0196617_100001530	Ga0196617_100001	SYNG1
Ga0196617_100001531	Ga0196617_100001	SYNG1
Ga0196617_100001532	Ga0196617_100001	SYNG1
Ga0196617_100001533	Ga0196617_100001	SYNG1
Ga0196617_100001534	Ga0196617_100001	SYNG1
Ga0196617_100001535	Ga0196617_100001	SYNG1
Ga0196617_100001536	Ga0196617_100001	SYNG1
Ga0196617_100001537	Ga0196617_100001	SYNG1
Ga0196617_100001538	Ga0196617_100001	SYNG1
Ga0196617_100001539	Ga0196617_100001	SYNG1
Ga0196617_100001540	Ga0196617_100001	SYNG1
Ga0196617_100001541	Ga0196617_100001	SYNG1
Ga0196617_100001542	Ga0196617_100001	SYNG1
Ga0196617_100001543	Ga0196617_100001	SYNG1
Ga0196617_100001544	Ga0196617_100001	SYNG1
Ga0196617_100001545	Ga0196617_100001	SYNG1
Ga0196617_100001546	Ga0196617_100001	SYNG1
Ga0196617_100001547	Ga0196617_100001	SYNG1
Ga0196617_100001548	Ga0196617_100001	SYNG1
Ga0196617_100001549	Ga0196617_100001	SYNG1
Ga0196617_100001550	Ga0196617_100001	SYNG1
Ga0196617_100001551	Ga0196617_100001	SYNG1
Ga0196617_100001552	Ga0196617_100001	SYNG1
Ga0196617_100001553	Ga0196617_100001	SYNG1
Ga0196617_100001554	Ga0196617_100001	SYNG1
Ga0196617_100001555	Ga0196617_100001	SYNG1
Ga0196617_100001556	Ga0196617_100001	SYNG1
Ga0196617_100001557	Ga0196617_100001	SYNG1
Ga0196617_100001558	Ga0196617_100001	SYNG1
Ga0196617_100001559	Ga0196617_100001	SYNG1
Ga0196617_100001560	Ga0196617_100001	SYNG1
Ga0196617_100001561	Ga0196617_100001	SYNG1
Ga0196617_100001562	Ga0196617_100001	SYNG1
Ga0196617_100001563	Ga0196617_100001	SYNG1
Ga0196617_100001564	Ga0196617_100001	SYNG1
Ga0196617_100001565	Ga0196617_100001	SYNG1
Ga0196617_100001566	Ga0196617_100001	SYNG1
[truncated: 38,047 more rows]
