# Supplementary material for: Integration of absolute multi-omics reveals dynamic protein-to-RNA ratios and metabolic interplay within mixed-domain microbiomes
Source: Nat Commun. 2020 Sep 18;11:4708. doi: 10.1038/s41467-020-18543-0 (PMC7501288; doi:10.1038/s41467-020-18543-0)
Supplement: Supplementary file 5 — Supplementary Data 2 [file 41467_2020_18543_MOESM5_ESM.csv]

ORF	KO
Ga0187557_10019	KO:K03980
Ga0187557_100110	KO:K16011
Ga0187557_100110	KO:K16011
Ga0187557_100111	KO:K12995
Ga0187557_100113	KO:K02840
Ga0187557_100118	KO:K01854
Ga0187557_100119	KO:K00940
Ga0187557_100120	KO:K02347
Ga0187557_100121	KO:K01834
Ga0187557_100124	KO:K01885
Ga0187557_100125	KO:K01872
Ga0187557_100127	KO:K02871
Ga0187557_100128	KO:K02996
Ga0187557_100131	KO:K07090
Ga0187557_100136	KO:K00973
Ga0187557_100137	KO:K11991
Ga0187557_100140	KO:K02343
Ga0187557_100141	KO:K06187
Ga0187557_100143	KO:K00943
Ga0187557_100145	KO:K02341
Ga0187557_100148	KO:K09772
Ga0187557_100149	KO:K03664
Ga0187557_100152	KO:K07005
Ga0187557_100154	KO:K07098
Ga0187557_100159	KO:K01776
Ga0187557_100162	KO:K01746
Ga0187557_100165	KO:K06217
Ga0187557_100166	KO:K07037
Ga0187557_100167	KO:K07042
Ga0187557_100168	KO:K00901
Ga0187557_100169	KO:K01489
Ga0187557_100170	KO:K03595
Ga0187557_100171	KO:K05982
Ga0187557_100172	KO:K01619
Ga0187557_100173	KO:K03584
Ga0187557_100174	KO:K01878
Ga0187557_100175	KO:K01879
Ga0187557_100176	KO:K01006
Ga0187557_100178	KO:K00954
Ga0187557_100179	KO:K00925
Ga0187557_100180	KO:K07040
Ga0187557_100181	KO:K02911
Ga0187557_100182	KO:K03621
Ga0187557_100183	KO:K02078
Ga0187557_100185	KO:K03110
Ga0187557_100186	KO:K01092
Ga0187557_100189	KO:K00525
Ga0187557_100190	KO:K09117
Ga0187557_100191	KO:K00876
Ga0187557_100192	KO:K01926
Ga0187557_100194	KO:K03547
Ga0187557_100195	KO:K03546
Ga0187557_100197	KO:K06915
Ga0187557_1001100	KO:K02428
Ga0187557_1001101	KO:K01873
Ga0187557_1001103	KO:K09141
Ga0187557_1001104	KO:K04069
Ga0187557_1001106	KO:K03569
Ga0187557_1001109	KO:K05515
Ga0187557_1001111	KO:K03609
Ga0187557_1001112	KO:K03608
Ga0187557_1001113	KO:K05837
Ga0187557_1001117	KO:K15987
Ga0187557_1001119	KO:K09710
Ga0187557_1001120	KO:K00969
Ga0187557_1001121	KO:K03979
Ga0187557_1001122	KO:K02899
Ga0187557_1001123	KO:K02888
Ga0187557_1001125	KO:K08591
Ga0187557_1001126	KO:K03797
Ga0187557_1001127	KO:K02030
Ga0187557_1001130	KO:K10041
Ga0187557_1001130	KO:K02028
Ga0187557_1001131	KO:K05825
Ga0187557_1001132	KO:K02039
Ga0187557_1001133	KO:K07652
Ga0187557_1001134	KO:K07776
Ga0187557_1001134	KO:K07668
Ga0187557_1001135	KO:K12410
Ga0187557_1001136	KO:K07496
Ga0187557_1001137	KO:K03787
Ga0187557_1001138	KO:K03439
Ga0187557_1001142	KO:K02108
Ga0187557_1001143	KO:K02110
Ga0187557_1001144	KO:K02109
Ga0187557_1001145	KO:K02111
Ga0187557_1001146	KO:K02115
Ga0187557_1001147	KO:K02112
Ga0187557_1001148	KO:K02114
Ga0187557_1001149	KO:K03750
Ga0187557_1001150	KO:K07219
Ga0187557_1001151	KO:K03639
Ga0187557_1001152	KO:K11754
Ga0187557_1001152	KO:K11754
Ga0187557_1001153	KO:K03637
Ga0187557_1001156	KO:K00845
Ga0187557_1001157	KO:K00027
Ga0187557_1001158	KO:K01572
Ga0187557_1001160	KO:K00096
Ga0187557_1001162	KO:K01119
Ga0187557_1001162	KO:K01119
Ga0187557_1001165	KO:K01893
Ga0187557_1001167	KO:K07095
Ga0187557_1001171	KO:K02520
Ga0187557_1001172	KO:K02916
Ga0187557_1001173	KO:K02887
Ga0187557_1001174	KO:K01889
Ga0187557_1001175	KO:K01890
Ga0187557_1001176	KO:K07456
Ga0187557_1001177	KO:K01579
Ga0187557_1001178	KO:K01918
Ga0187557_1001179	KO:K00606
Ga0187557_1001184	KO:K07316
Ga0187557_1001189	KO:K02990
Ga0187557_1001190	KO:K03111
Ga0187557_1001191	KO:K02963
Ga0187557_1001193	KO:K02939
Ga0187557_1001194	KO:K02314
Ga0187557_1001195	KO:K01869
Ga0187557_1001196	KO:K02237
Ga0187557_1001197	KO:K02238
Ga0187557_1001200	KO:K02470
Ga0187557_1001201	KO:K02469
Ga0187557_1001203	KO:K14415
Ga0187557_1001204	KO:K06925
Ga0187557_1001206	KO:K03789
Ga0187557_1001207	KO:K01409
Ga0187557_1001208	KO:K04078
Ga0187557_1001209	KO:K04077
Ga0187557_1001210	KO:K02033
Ga0187557_1001211	KO:K02034
Ga0187557_1001212	KO:K15583
Ga0187557_1001212	KO:K02031
Ga0187557_1001213	KO:K10823
Ga0187557_1001213	KO:K02032
Ga0187557_1001215	KO:K03644
Ga0187557_1001221	KO:K01887
Ga0187557_1001222	KO:K01937
Ga0187557_1001224	KO:K09251
Ga0187557_1001226	KO:K07137
Ga0187557_1001227	KO:K01939
Ga0187557_1001231	KO:K02123
Ga0187557_1001232	KO:K02124
Ga0187557_1001236	KO:K02117
Ga0187557_1001237	KO:K02118
Ga0187557_1001238	KO:K02120
Ga0187557_1001240	KO:K00850
Ga0187557_1001241	KO:K03925
Ga0187557_1001242	KO:K03438
Ga0187557_1001244	KO:K01929
Ga0187557_1001245	KO:K01000
Ga0187557_1001246	KO:K01925
Ga0187557_1001247	KO:K05837
Ga0187557_1001248	KO:K02563
Ga0187557_1001249	KO:K01921
Ga0187557_1001254	KO:K03531
Ga0187557_1001256	KO:K01870
Ga0187557_1001257	KO:K03101
Ga0187557_1001258	KO:K06180
Ga0187557_1001259	KO:K01875
Ga0187557_1001260	KO:K03587
Ga0187557_1001261	KO:K00882
Ga0187557_1001262	KO:K07057
Ga0187557_1001263	KO:K00997
Ga0187557_1001264	KO:K17759
Ga0187557_1001265	KO:K02316
Ga0187557_1001266	KO:K03086
Ga0187557_1001267	KO:K03702
Ga0187557_1001268	KO:K09787
Ga0187557_1001269	KO:K03106
Ga0187557_1001270	KO:K02959
Ga0187557_1001272	KO:K02860
Ga0187557_1001273	KO:K00554
Ga0187557_1001275	KO:K02884
Ga0187557_1001276	KO:K03100
Ga0187557_1001277	KO:K03470
Ga0187557_1001278	KO:K07460
Ga0187557_1001284	KO:K03427
Ga0187557_1001285	KO:K01154
Ga0187557_1001287	KO:K07043
Ga0187557_1001288	KO:K01153
Ga0187557_1001290	KO:K01154
Ga0187557_1001291	KO:K03427
Ga0187557_1001300	KO:K04096
Ga0187557_1001301	KO:K04094
Ga0187557_1001302	KO:K03733
Ga0187557_1001303	KO:K12960
Ga0187557_1001303	KO:K12960
Ga0187557_1001304	KO:K00772
Ga0187557_1001305	KO:K01808
Ga0187557_1001306	KO:K00600
Ga0187557_1001307	KO:K00761
Ga0187557_1001308	KO:K02851
Ga0187557_1001309	KO:K01791
Ga0187557_1001310	KO:K00790
Ga0187557_1001313	KO:K02335
Ga0187557_1001314	KO:K00859
Ga0187557_1001315	KO:K00567
Ga0187557_1001316	KO:K06958
Ga0187557_1001317	KO:K09762
Ga0187557_1001318	KO:K03092
Ga0187557_1001319	KO:K00134
Ga0187557_1001320	KO:K00927
Ga0187557_1001321	KO:K01803
Ga0187557_1001322	KO:K03075
Ga0187557_1001323	KO:K02956
Ga0187557_1001324	KO:K00962
Ga0187557_1001325	KO:K02334
Ga0187557_1001326	KO:K12574
Ga0187557_1001327	KO:K03282
Ga0187557_1001329	KO:K02967
Ga0187557_1001330	KO:K02357
Ga0187557_1001331	KO:K09903
Ga0187557_1001332	KO:K02838
Ga0187557_1001333	KO:K00981
Ga0187557_1001334	KO:K00099
Ga0187557_1001335	KO:K11749
Ga0187557_1001336	KO:K03526
Ga0187557_1001336	KO:K03526
Ga0187557_1001337	KO:K01881
Ga0187557_1001339	KO:K06416
Ga0187557_1001342	KO:K01356
Ga0187557_1001344	KO:K04655
Ga0187557_1001345	KO:K05337
Ga0187557_1001346	KO:K02968
Ga0187557_1001347	KO:K05337
Ga0187557_1001348	KO:K01494
Ga0187557_1001349	KO:K04042
Ga0187557_1001349	KO:K04042
Ga0187557_1001350	KO:K00948
Ga0187557_1001351	KO:K02897
Ga0187557_1001352	KO:K01056
Ga0187557_1001353	KO:K03723
Ga0187557_1001354	KO:K01892
Ga0187557_1001355	KO:K01876
Ga0187557_1001357	KO:K03090
Ga0187557_1001359	KO:K07447
Ga0187557_1001366	KO:K01262
Ga0187557_1001367	KO:K02356
Ga0187557_1001369	KO:K03625
Ga0187557_1001370	KO:K01662
Ga0187557_1001371	KO:K00858
Ga0187557_1001372	KO:K03631
Ga0187557_1001373	KO:K00929
Ga0187557_1001374	KO:K00634
Ga0187557_1001375	KO:K00929
Ga0187557_1001377	KO:K00176
Ga0187557_1001378	KO:K00174
Ga0187557_1001378	KO:K00174
Ga0187557_1001379	KO:K00175
Ga0187557_1001379	KO:K00175
Ga0187557_1001380	KO:K00177
Ga0187557_1001381	KO:K01515
Ga0187557_1001382	KO:K04763
Ga0187557_1001383	KO:K01839
Ga0187557_1001384	KO:K03783
Ga0187557_1001385	KO:K00758
Ga0187557_1001385	KO:K00756
Ga0187557_1001387	KO:K01867
Ga0187557_1001389	KO:K00945
Ga0187557_10027	KO:K07502
Ga0187557_10029	KO:K03699
Ga0187557_100214	KO:K00783
Ga0187557_100216	KO:K00566
Ga0187557_100217	KO:K03495
Ga0187557_100218	KO:K03592
Ga0187557_100219	KO:K03568
Ga0187557_100221	KO:K02528
Ga0187557_100222	KO:K01915
Ga0187557_100223	KO:K00919
Ga0187557_100226	KO:K07397
Ga0187557_100228	KO:K13292
Ga0187557_100229	KO:K00639
Ga0187557_100231	KO:K03980
Ga0187557_100232	KO:K06942
Ga0187557_100233	KO:K07001
Ga0187557_100238	KO:K00797
Ga0187557_100239	KO:K01611
Ga0187557_100240	KO:K04771
Ga0187557_100242	KO:K15916
Ga0187557_100242	KO:K15916
Ga0187557_100245	KO:K16149
Ga0187557_100246	KO:K03308
Ga0187557_100247	KO:K00965
Ga0187557_100248	KO:K00703
Ga0187557_100250	KO:K00634
Ga0187557_100251	KO:K02825
Ga0187557_100254	KO:K01465
Ga0187557_100255	KO:K02823
Ga0187557_100256	KO:K17828
Ga0187557_100257	KO:K01591
Ga0187557_100258	KO:K00762
Ga0187557_100259	KO:K01758
Ga0187557_100259	KO:K01739
Ga0187557_100259	KO:K01761
Ga0187557_100260	KO:K01090
Ga0187557_100262	KO:K15634
Ga0187557_100263	KO:K02226
Ga0187557_100263	KO:K15634
Ga0187557_100264	KO:K01872
Ga0187557_100266	KO:K09825
Ga0187557_100270	KO:K01443
Ga0187557_100273	KO:K01784
Ga0187557_100275	KO:K03523
Ga0187557_100278	KO:K07088
Ga0187557_100281	KO:K00688
Ga0187557_100282	KO:K08483
Ga0187557_100283	KO:K11189
Ga0187557_100284	KO:K07216
Ga0187557_100285	KO:K07216
Ga0187557_100289	KO:K12574
Ga0187557_100293	KO:K01537
Ga0187557_100294	KO:K01304
Ga0187557_100295	KO:K07496
Ga0187557_100296	KO:K07491
Ga0187557_100297	KO:K00161
Ga0187557_1002100	KO:K00161
Ga0187557_1002102	KO:K00294
Ga0187557_1002105	KO:K03738
Ga0187557_1002109	KO:K07089
Ga0187557_1002110	KO:K07098
Ga0187557_1002111	KO:K06934
Ga0187557_1002114	KO:K01155
Ga0187557_1002115	KO:K06223
Ga0187557_1002116	KO:K09951
Ga0187557_1002124	KO:K10439
Ga0187557_1002125	KO:K10440
Ga0187557_1002126	KO:K10441
Ga0187557_1002126	KO:K10542
Ga0187557_1002127	KO:K06726
Ga0187557_1002128	KO:K00852
Ga0187557_1002129	KO:K02529
Ga0187557_1002132	KO:K00757
Ga0187557_1002133	KO:K00354
Ga0187557_1002134	KO:K03284
Ga0187557_1002135	KO:K01118
Ga0187557_1002136	KO:K01914
Ga0187557_1002138	KO:K17462
Ga0187557_1002142	KO:K14155
Ga0187557_1002143	KO:K07237
Ga0187557_1002144	KO:K07236
Ga0187557_1002145	KO:K07235
Ga0187557_1002146	KO:K07112
Ga0187557_1002150	KO:K02793
Ga0187557_1002151	KO:K02794
Ga0187557_1002153	KO:K01443
Ga0187557_1002154	KO:K07024
Ga0187557_1002156	KO:K00820
Ga0187557_1002159	KO:K16788
Ga0187557_1002160	KO:K03183
Ga0187557_1002160	KO:K03183
Ga0187557_1002162	KO:K00174
Ga0187557_1002162	KO:K00174
Ga0187557_1002163	KO:K00175
Ga0187557_1002163	KO:K00175
Ga0187557_1002164	KO:K01271
Ga0187557_1002165	KO:K01439
Ga0187557_1002170	KO:K03630
Ga0187557_1002171	KO:K04479
Ga0187557_1002171	KO:K02346
Ga0187557_1002174	KO:K07160
Ga0187557_1002179	KO:K04655
Ga0187557_1002195	KO:K01567
Ga0187557_1002196	KO:K12267
Ga0187557_1002196	KO:K12267
Ga0187557_1002197	KO:K01667
Ga0187557_1002198	KO:K02027
Ga0187557_1002199	KO:K02025
Ga0187557_1002200	KO:K02026
Ga0187557_1002201	KO:K13057
Ga0187557_1002207	KO:K06218
Ga0187557_1002211	KO:K06878
Ga0187557_1002213	KO:K01338
Ga0187557_1002217	KO:K00390
Ga0187557_1002218	KO:K00656
Ga0187557_1002219	KO:K04069
Ga0187557_1002221	KO:K02016
Ga0187557_1002233	KO:K03738
Ga0187557_1002234	KO:K03154
Ga0187557_1002235	KO:K01753
Ga0187557_1002236	KO:K00852
Ga0187557_1002237	KO:K16329
Ga0187557_1002241	KO:K03215
Ga0187557_1002244	KO:K01990
Ga0187557_1002245	KO:K01992
Ga0187557_1002246	KO:K01992
Ga0187557_1002247	KO:K02529
Ga0187557_1002249	KO:K05349
Ga0187557_1002253	KO:K01447
Ga0187557_1002258	KO:K03892
Ga0187557_1002259	KO:K01534
Ga0187557_1002259	KO:K01534
Ga0187557_1002260	KO:K03101
Ga0187557_1002264	KO:K07496
Ga0187557_1002265	KO:K07491
Ga0187557_1002266	KO:K03892
Ga0187557_1002267	KO:K07089
Ga0187557_1002275	KO:K11740
Ga0187557_1002279	KO:K00941
Ga0187557_1002279	KO:K00941
Ga0187557_1002280	KO:K00878
Ga0187557_1002281	KO:K00788
Ga0187557_1002282	KO:K00527
Ga0187557_1002283	KO:K04069
Ga0187557_1002284	KO:K01990
Ga0187557_1002285	KO:K01992
Ga0187557_1002286	KO:K03088
Ga0187557_1002291	KO:K02821
Ga0187557_1002292	KO:K01696
Ga0187557_1002293	KO:K01695
Ga0187557_1002297	KO:K00640
Ga0187557_1002298	KO:K01738
Ga0187557_1002299	KO:K03386
Ga0187557_1002300	KO:K03657
Ga0187557_1002303	KO:K03738
Ga0187557_1002305	KO:K03568
Ga0187557_1002306	KO:K02313
Ga0187557_1002307	KO:K07238
Ga0187557_1002308	KO:K02338
Ga0187557_1002309	KO:K14761
Ga0187557_1002311	KO:K10108
Ga0187557_1002311	KO:K15770
Ga0187557_1002312	KO:K15771
Ga0187557_1002313	KO:K15772
Ga0187557_10033	KO:K05772
Ga0187557_10034	KO:K05773
Ga0187557_10037	KO:K01361
Ga0187557_100311	KO:K06901
Ga0187557_100316	KO:K03406
Ga0187557_100319	KO:K01990
Ga0187557_100321	KO:K01628
Ga0187557_100322	KO:K15580
Ga0187557_100322	KO:K02035
Ga0187557_100323	KO:K07491
Ga0187557_100324	KO:K07496
Ga0187557_100328	KO:K09007
Ga0187557_100329	KO:K01737
Ga0187557_100329	KO:K01737
Ga0187557_100331	KO:K03088
Ga0187557_100343	KO:K03408
Ga0187557_100345	KO:K00088
Ga0187557_100346	KO:K01951
Ga0187557_100354	KO:K02434
Ga0187557_100354	KO:K02434
Ga0187557_100355	KO:K02433
Ga0187557_100355	KO:K02433
Ga0187557_100356	KO:K02435
Ga0187557_100356	KO:K02435
Ga0187557_100357	KO:K02035
Ga0187557_100358	KO:K02035
Ga0187557_100360	KO:K01972
Ga0187557_100363	KO:K03738
Ga0187557_100364	KO:K03636
Ga0187557_100366	KO:K01012
Ga0187557_100368	KO:K03150
Ga0187557_100370	KO:K07491
Ga0187557_100371	KO:K07496
Ga0187557_100373	KO:K01251
Ga0187557_100374	KO:K03564
Ga0187557_100376	KO:K03650
Ga0187557_100378	KO:K07576
Ga0187557_100379	KO:K01421
Ga0187557_100383	KO:K07240
Ga0187557_100384	KO:K07240
Ga0187557_100387	KO:K00260
Ga0187557_100388	KO:K01620
Ga0187557_100392	KO:K01734
Ga0187557_100394	KO:K15778
Ga0187557_100394	KO:K15778
Ga0187557_100396	KO:K01534
Ga0187557_100396	KO:K01534
Ga0187557_1003104	KO:K07053
Ga0187557_1003105	KO:K00334
Ga0187557_1003105	KO:K18330
Ga0187557_1003107	KO:K17992
Ga0187557_1003108	KO:K18331
Ga0187557_1003109	KO:K18332
Ga0187557_1003110	KO:K03299
Ga0187557_1003111	KO:K00097
Ga0187557_1003113	KO:K02081
Ga0187557_1003118	KO:K01588
Ga0187557_1003119	KO:K01923
Ga0187557_1003120	KO:K01952
Ga0187557_1003121	KO:K01952
Ga0187557_1003122	KO:K01952
Ga0187557_1003123	KO:K00764
Ga0187557_1003124	KO:K01933
Ga0187557_1003125	KO:K11175
Ga0187557_1003126	KO:K00602
Ga0187557_1003126	KO:K00602
Ga0187557_1003127	KO:K01945
Ga0187557_1003128	KO:K03427
Ga0187557_1003129	KO:K03655
Ga0187557_1003130	KO:K01154
Ga0187557_1003131	KO:K01153
Ga0187557_1003132	KO:K07043
Ga0187557_1003135	KO:K16203
Ga0187557_1003138	KO:K00091
Ga0187557_1003140	KO:K02238
Ga0187557_1003145	KO:K00865
Ga0187557_1003146	KO:K03299
Ga0187557_1003149	KO:K00882
Ga0187557_1003150	KO:K02806
Ga0187557_1003150	KO:K02768
Ga0187557_1003151	KO:K02770
Ga0187557_1003152	KO:K00384
Ga0187557_1003153	KO:K03671
Ga0187557_1003154	KO:K10670
Ga0187557_1003157	KO:K10670
Ga0187557_1003160	KO:K10672
Ga0187557_1003161	KO:K10672
Ga0187557_1003162	KO:K01008
Ga0187557_1003163	KO:K01042
Ga0187557_1003164	KO:K03833
Ga0187557_1003166	KO:K07024
Ga0187557_1003167	KO:K16923
Ga0187557_1003168	KO:K16785
Ga0187557_1003169	KO:K16786
Ga0187557_1003170	KO:K16787
Ga0187557_1003171	KO:K04486
Ga0187557_1003173	KO:K07150
Ga0187557_1003176	KO:K06885
Ga0187557_1003177	KO:K01439
Ga0187557_1003178	KO:K01624
Ga0187557_1003180	KO:K02371
Ga0187557_1003181	KO:K02372
Ga0187557_1003182	KO:K03088
Ga0187557_1003183	KO:K09458
Ga0187557_1003184	KO:K02078
Ga0187557_1003185	KO:K00059
Ga0187557_1003186	KO:K00645
Ga0187557_1003187	KO:K00645
Ga0187557_1003188	KO:K11996
Ga0187557_1003191	KO:K07491
Ga0187557_1003192	KO:K07496
Ga0187557_1003194	KO:K01126
Ga0187557_1003195	KO:K03928
Ga0187557_1003196	KO:K03928
Ga0187557_1003197	KO:K00864
Ga0187557_1003198	KO:K00111
Ga0187557_1003203	KO:K02902
Ga0187557_1003205	KO:K07030
Ga0187557_1003206	KO:K03655
Ga0187557_1003207	KO:K00817
Ga0187557_1003208	KO:K08316
Ga0187557_1003210	KO:K01610
Ga0187557_1003214	KO:K02049
Ga0187557_1003215	KO:K02050
Ga0187557_1003217	KO:K03442
Ga0187557_1003218	KO:K09815
Ga0187557_1003219	KO:K11710
Ga0187557_1003219	KO:K09817
Ga0187557_1003220	KO:K02075
Ga0187557_1003220	KO:K09816
Ga0187557_1003221	KO:K09697
Ga0187557_1003222	KO:K09696
Ga0187557_1003226	KO:K03686
Ga0187557_1003227	KO:K04043
Ga0187557_1003233	KO:K01462
Ga0187557_1003234	KO:K00604
Ga0187557_1003237	KO:K08884
Ga0187557_1003238	KO:K06949
Ga0187557_1003239	KO:K01783
Ga0187557_1003242	KO:K10112
Ga0187557_1003243	KO:K07714
Ga0187557_1003245	KO:K03530
Ga0187557_1003246	KO:K03698
Ga0187557_1003248	KO:K00876
Ga0187557_1003255	KO:K03800
Ga0187557_1003257	KO:K06206
Ga0187557_1003258	KO:K03653
Ga0187557_1003258	KO:K03653
Ga0187557_1003260	KO:K00615
Ga0187557_1003261	KO:K08281
Ga0187557_1003261	KO:K08281
Ga0187557_1003262	KO:K03437
Ga0187557_1003263	KO:K10773
Ga0187557_1003265	KO:K09807
Ga0187557_1003267	KO:K03524
Ga0187557_1003269	KO:K08972
Ga0187557_1003270	KO:K15986
Ga0187557_1003271	KO:K03799
Ga0187557_1003273	KO:K03701
Ga0187557_1003274	KO:K00059
Ga0187557_1003278	KO:K07710
Ga0187557_1003279	KO:K03744
Ga0187557_1003281	KO:K07491
Ga0187557_1003282	KO:K07496
Ga0187557_1003285	KO:K01960
Ga0187557_1003291	KO:K08591
Ga0187557_1003292	KO:K14597
Ga0187557_1003293	KO:K07056
Ga0187557_1003294	KO:K03752
Ga0187557_1003295	KO:K13993
Ga0187557_1003297	KO:K13015
Ga0187557_1003300	KO:K01791
Ga0187557_1003301	KO:K01104
Ga0187557_10041	KO:K01779
Ga0187557_10043	KO:K17686
Ga0187557_10045	KO:K07478
Ga0187557_10047	KO:K01258
Ga0187557_100412	KO:K05979
Ga0187557_100413	KO:K00616
Ga0187557_100414	KO:K00266
Ga0187557_100414	KO:K00266
Ga0187557_100415	KO:K00528
Ga0187557_100418	KO:K03088
Ga0187557_100420	KO:K01512
Ga0187557_100422	KO:K00796
Ga0187557_100423	KO:K11754
Ga0187557_100423	KO:K11754
Ga0187557_100424	KO:K01520
Ga0187557_100425	KO:K02030
Ga0187557_100426	KO:K01775
Ga0187557_100427	KO:K01142
Ga0187557_100431	KO:K02945
Ga0187557_100432	KO:K06950
Ga0187557_100433	KO:K03629
Ga0187557_100435	KO:K03703
Ga0187557_100440	KO:K03594
Ga0187557_100441	KO:K05919
Ga0187557_100443	KO:K02003
Ga0187557_100444	KO:K02004
Ga0187557_100446	KO:K00302
Ga0187557_100449	KO:K00303
Ga0187557_100453	KO:K01299
Ga0187557_100454	KO:K05366
Ga0187557_100454	KO:K05366
Ga0187557_100455	KO:K01866
Ga0187557_100456	KO:K00172
Ga0187557_100457	KO:K00171
Ga0187557_100458	KO:K00169
Ga0187557_100459	KO:K00170
Ga0187557_100460	KO:K07457
Ga0187557_100462	KO:K00382
Ga0187557_100463	KO:K00060
Ga0187557_100464	KO:K09777
Ga0187557_100465	KO:K00942
Ga0187557_100467	KO:K13038
Ga0187557_100467	KO:K13038
Ga0187557_100468	KO:K03596
Ga0187557_100469	KO:K02495
Ga0187557_100470	KO:K01714
Ga0187557_100474	KO:K09022
Ga0187557_100475	KO:K05520
Ga0187557_100477	KO:K03324
Ga0187557_100478	KO:K00179
Ga0187557_100479	KO:K00180
Ga0187557_100481	KO:K04487
Ga0187557_100482	KO:K04488
Ga0187557_100483	KO:K00230
Ga0187557_100485	KO:K02355
Ga0187557_100486	KO:K03402
Ga0187557_100489	KO:K03704
Ga0187557_100490	KO:K03704
Ga0187557_100491	KO:K14597
Ga0187557_100492	KO:K08591
Ga0187557_100495	KO:K00075
Ga0187557_100496	KO:K02039
Ga0187557_100497	KO:K02036
Ga0187557_100498	KO:K02038
Ga0187557_100499	KO:K02037
Ga0187557_1004100	KO:K02040
Ga0187557_1004102	KO:K07657
Ga0187557_1004103	KO:K02337
Ga0187557_1004104	KO:K03501
Ga0187557_1004105	KO:K06153
Ga0187557_1004108	KO:K00949
Ga0187557_1004110	KO:K04758
Ga0187557_1004111	KO:K04759
Ga0187557_1004113	KO:K01928
Ga0187557_1004114	KO:K00975
Ga0187557_1004115	KO:K00975
Ga0187557_1004116	KO:K03525
Ga0187557_1004117	KO:K03497
Ga0187557_1004118	KO:K03496
Ga0187557_1004119	KO:K00806
Ga0187557_1004121	KO:K06075
Ga0187557_1004122	KO:K06147
Ga0187557_1004123	KO:K06147
Ga0187557_1004127	KO:K03635
Ga0187557_1004128	KO:K03636
Ga0187557_1004129	KO:K03169
Ga0187557_1004132	KO:K07047
Ga0187557_1004135	KO:K03624
Ga0187557_1004136	KO:K04567
Ga0187557_1004138	KO:K07566
Ga0187557_1004140	KO:K08963
Ga0187557_1004141	KO:K03687
Ga0187557_1004142	KO:K06147
Ga0187557_1004143	KO:K06147
Ga0187557_1004146	KO:K02217
Ga0187557_1004150	KO:K00100
Ga0187557_1004151	KO:K03555
Ga0187557_1004152	KO:K03572
Ga0187557_1004153	KO:K03665
Ga0187557_1004154	KO:K06871
Ga0187557_1004157	KO:K05946
Ga0187557_1004159	KO:K00611
Ga0187557_1004160	KO:K00926
Ga0187557_1004161	KO:K18672
Ga0187557_1004163	KO:K03431
Ga0187557_1004164	KO:K00820
Ga0187557_1004165	KO:K01874
Ga0187557_1004166	KO:K03424
Ga0187557_1004167	KO:K00174
Ga0187557_1004167	KO:K00174
Ga0187557_1004168	KO:K00175
Ga0187557_1004168	KO:K00175
Ga0187557_1004169	KO:K00177
Ga0187557_1004170	KO:K01689
Ga0187557_1004171	KO:K00763
Ga0187557_1004172	KO:K03499
Ga0187557_1004173	KO:K03498
Ga0187557_1004174	KO:K00823
Ga0187557_1004175	KO:K00605
Ga0187557_1004176	KO:K00282
Ga0187557_1004177	KO:K00283
Ga0187557_1004178	KO:K01491
Ga0187557_1004178	KO:K01491
Ga0187557_10052	KO:K03527
Ga0187557_10053	KO:K03977
Ga0187557_10054	KO:K01924
Ga0187557_10055	KO:K01119
Ga0187557_10055	KO:K01119
Ga0187557_10056	KO:K01950
Ga0187557_100514	KO:K01916
Ga0187557_100518	KO:K03545
Ga0187557_100519	KO:K01358
Ga0187557_100520	KO:K03544
Ga0187557_100521	KO:K01338
Ga0187557_100523	KO:K14441
Ga0187557_100525	KO:K01975
Ga0187557_100526	KO:K03553
Ga0187557_100527	KO:K03565
Ga0187557_100528	KO:K18682
Ga0187557_100529	KO:K09769
Ga0187557_100530	KO:K06168
Ga0187557_100531	KO:K00791
Ga0187557_100534	KO:K01868
Ga0187557_100536	KO:K02437
Ga0187557_100537	KO:K03628
Ga0187557_100538	KO:K03465
Ga0187557_100539	KO:K00857
Ga0187557_100540	KO:K02835
Ga0187557_100541	KO:K02493
Ga0187557_100542	KO:K10547
Ga0187557_100543	KO:K10548
Ga0187557_100544	KO:K10546
Ga0187557_100546	KO:K03696
Ga0187557_100547	KO:K02822
Ga0187557_100549	KO:K00627
Ga0187557_100551	KO:K01151
Ga0187557_100552	KO:K02057
Ga0187557_100553	KO:K02057
Ga0187557_100554	KO:K02056
Ga0187557_100555	KO:K07335
Ga0187557_100556	KO:K00850
Ga0187557_100557	KO:K00850
Ga0187557_100558	KO:K03218
Ga0187557_100559	KO:K01883
Ga0187557_100560	KO:K12506
Ga0187557_100560	KO:K12506
Ga0187557_100562	KO:K04485
Ga0187557_100563	KO:K03696
Ga0187557_100564	KO:K00384
Ga0187557_100565	KO:K09009
Ga0187557_100567	KO:K00873
Ga0187557_100568	KO:K03466
Ga0187557_100569	KO:K01756
Ga0187557_100570	KO:K01678
Ga0187557_100571	KO:K01677
Ga0187557_100572	KO:K02970
Ga0187557_100573	KO:K02503
Ga0187557_100574	KO:K02015
Ga0187557_100575	KO:K19340
Ga0187557_100575	KO:K02013
Ga0187557_100576	KO:K18707
Ga0187557_100577	KO:K09761
Ga0187557_100578	KO:K02687
Ga0187557_100579	KO:K03705
Ga0187557_100580	KO:K09129
Ga0187557_100588	KO:K11051
Ga0187557_100589	KO:K11050
Ga0187557_100591	KO:K07560
Ga0187557_100592	KO:K00951
Ga0187557_100593	KO:K00759
Ga0187557_100594	KO:K03074
Ga0187557_100595	KO:K03072
Ga0187557_100596	KO:K00773
Ga0187557_100597	KO:K07568
Ga0187557_100598	KO:K09765
Ga0187557_100599	KO:K03551
Ga0187557_1005100	KO:K03550
Ga0187557_1005101	KO:K01159
Ga0187557_1005103	KO:K01745
Ga0187557_1005104	KO:K01572
Ga0187557_1005105	KO:K01615
Ga0187557_1005107	KO:K01966
Ga0187557_1005108	KO:K05606
Ga0187557_1005109	KO:K07588
Ga0187557_1005110	KO:K01849
Ga0187557_1005111	KO:K01848
Ga0187557_1005112	KO:K03798
Ga0187557_1005113	KO:K00760
Ga0187557_1005114	KO:K04075
Ga0187557_1005119	KO:K18023
Ga0187557_1005122	KO:K00340
Ga0187557_1005122	KO:K05567
Ga0187557_1005123	KO:K05566
Ga0187557_1005126	KO:K05571
Ga0187557_1005127	KO:K05570
Ga0187557_1005128	KO:K05569
Ga0187557_1005130	KO:K00332
Ga0187557_1005131	KO:K04656
Ga0187557_1005132	KO:K04653
Ga0187557_1005133	KO:K04654
Ga0187557_1005134	KO:K04655
Ga0187557_1005135	KO:K04651
Ga0187557_1005136	KO:K04652
Ga0187557_1005137	KO:K11753
Ga0187557_1005137	KO:K11753
Ga0187557_1005138	KO:K03177
Ga0187557_1005140	KO:K02834
Ga0187557_1005141	KO:K09764
Ga0187557_1005142	KO:K02519
Ga0187557_1005143	KO:K02600
Ga0187557_1005144	KO:K09748
Ga0187557_1005145	KO:K02935
Ga0187557_1005146	KO:K02864
Ga0187557_1005147	KO:K02863
Ga0187557_1005148	KO:K02867
Ga0187557_1005149	KO:K02601
Ga0187557_1005151	KO:K02358
Ga0187557_1005158	KO:K03797
Ga0187557_1005160	KO:K09811
Ga0187557_1005161	KO:K09812
Ga0187557_1005162	KO:K02836
Ga0187557_1005163	KO:K03070
Ga0187557_1005164	KO:K05808
Ga0187557_1005168	KO:K01090
Ga0187557_1005170	KO:K00789
Ga0187557_1005171	KO:K04066
Ga0187557_1005172	KO:K06173
Ga0187557_1005173	KO:K16785
Ga0187557_1005174	KO:K16787
Ga0187557_1005175	KO:K16786
Ga0187557_1005176	KO:K02879
Ga0187557_1005177	KO:K03040
Ga0187557_1005178	KO:K02986
Ga0187557_1005179	KO:K02948
Ga0187557_1005180	KO:K02952
Ga0187557_1005181	KO:K02518
Ga0187557_1005183	KO:K01265
Ga0187557_1005184	KO:K00939
Ga0187557_1005185	KO:K03076
Ga0187557_1005186	KO:K02876
Ga0187557_1005187	KO:K02988
Ga0187557_1005188	KO:K02881
Ga0187557_1005189	KO:K02933
Ga0187557_1005190	KO:K02994
Ga0187557_1005191	KO:K02954
Ga0187557_1005192	KO:K02931
Ga0187557_1005193	KO:K02895
Ga0187557_1005194	KO:K02874
Ga0187557_1005195	KO:K02961
Ga0187557_1005196	KO:K02904
Ga0187557_1005197	KO:K02878
Ga0187557_1005198	KO:K02982
Ga0187557_1005199	KO:K02890
Ga0187557_1005200	KO:K02965
Ga0187557_1005201	KO:K02886
Ga0187557_1005202	KO:K02892
Ga0187557_1005203	KO:K02926
Ga0187557_1005204	KO:K02906
Ga0187557_1005205	KO:K02946
Ga0187557_1005206	KO:K02358
Ga0187557_10061	KO:K02355
Ga0187557_10062	KO:K02992
Ga0187557_10063	KO:K02950
Ga0187557_10064	KO:K03046
Ga0187557_10065	KO:K03043
Ga0187557_100611	KO:K06200
Ga0187557_100614	KO:K07015
Ga0187557_100615	KO:K03471
Ga0187557_100616	KO:K02654
Ga0187557_100616	KO:K02654
Ga0187557_100619	KO:K10773
Ga0187557_100620	KO:K01938
Ga0187557_100621	KO:K01468
Ga0187557_100622	KO:K00603
Ga0187557_100623	KO:K01712
Ga0187557_100625	KO:K19221
Ga0187557_100626	KO:K07465
Ga0187557_100627	KO:K02340
Ga0187557_100628	KO:K01092
Ga0187557_100629	KO:K07058
Ga0187557_100631	KO:K06346
Ga0187557_100632	KO:K03217
Ga0187557_100633	KO:K08998
Ga0187557_100634	KO:K03536
Ga0187557_100635	KO:K00086
Ga0187557_100635	KO:K13954
Ga0187557_100638	KO:K02455
Ga0187557_100638	KO:K02653
Ga0187557_100639	KO:K02454
Ga0187557_100639	KO:K02652
Ga0187557_100640	KO:K02456
Ga0187557_10081	KO:K19271
Ga0187557_10083	KO:K03093
Ga0187557_10112	KO:K00018
Ga0187557_10121	KO:K07258
Ga0187557_10152	KO:K00703
Ga0187557_10161	KO:K06180
Ga0187557_10163	KO:K06329
Ga0196617_1000011	KO:K02946
Ga0196617_1000012	KO:K02906
Ga0196617_1000013	KO:K02926
Ga0196617_1000014	KO:K02892
Ga0196617_1000015	KO:K02886
Ga0196617_1000016	KO:K02965
Ga0196617_1000017	KO:K02890
Ga0196617_1000018	KO:K02982
Ga0196617_1000019	KO:K02878
Ga0196617_10000110	KO:K02904
Ga0196617_10000111	KO:K02961
Ga0196617_10000112	KO:K02874
Ga0196617_10000113	KO:K02895
Ga0196617_10000114	KO:K02931
Ga0196617_10000115	KO:K02954
Ga0196617_10000116	KO:K02994
Ga0196617_10000117	KO:K02933
Ga0196617_10000118	KO:K02881
Ga0196617_10000119	KO:K02988
Ga0196617_10000120	KO:K02907
Ga0196617_10000121	KO:K02876
Ga0196617_10000122	KO:K03076
Ga0196617_10000123	KO:K00939
Ga0196617_10000124	KO:K01265
Ga0196617_10000126	KO:K02518
Ga0196617_10000127	KO:K02952
Ga0196617_10000128	KO:K02948
Ga0196617_10000129	KO:K02986
Ga0196617_10000130	KO:K03040
Ga0196617_10000131	KO:K02879
Ga0196617_10000132	KO:K16786
Ga0196617_10000133	KO:K16787
Ga0196617_10000134	KO:K16785
Ga0196617_10000135	KO:K06173
Ga0196617_10000136	KO:K03569
Ga0196617_10000137	KO:K02392
Ga0196617_10000138	KO:K02392
Ga0196617_10000139	KO:K02386
Ga0196617_10000140	KO:K02393
Ga0196617_10000141	KO:K02394
Ga0196617_10000143	KO:K06940
Ga0196617_10000144	KO:K03918
Ga0196617_10000148	KO:K00789
Ga0196617_10000150	KO:K02398
Ga0196617_10000152	KO:K02396
Ga0196617_10000153	KO:K02397
Ga0196617_10000155	KO:K02406
Ga0196617_10000156	KO:K06603
Ga0196617_10000160	KO:K15894
Ga0196617_10000161	KO:K13010
Ga0196617_10000162	KO:K07257
Ga0196617_10000164	KO:K01955
Ga0196617_10000165	KO:K01654
Ga0196617_10000170	KO:K01611
Ga0196617_10000173	KO:K14155
Ga0196617_10000174	KO:K06015
Ga0196617_10000179	KO:K12574
Ga0196617_10000180	KO:K06153
Ga0196617_10000181	KO:K06287
Ga0196617_10000184	KO:K00615
Ga0196617_10000185	KO:K00615
Ga0196617_10000186	KO:K09812
Ga0196617_10000187	KO:K09811
Ga0196617_10000189	KO:K03797
Ga0196617_10000190	KO:K09798
Ga0196617_10000191	KO:K01939
Ga0196617_10000192	KO:K07276
Ga0196617_10000194	KO:K02843
Ga0196617_10000197	KO:K02841
Ga0196617_100001101	KO:K00850
Ga0196617_100001104	KO:K03636
Ga0196617_100001106	KO:K06142
Ga0196617_100001107	KO:K14026
Ga0196617_100001108	KO:K07024
Ga0196617_100001109	KO:K09129
Ga0196617_100001111	KO:K11755
Ga0196617_100001112	KO:K02500
Ga0196617_100001113	KO:K01814
Ga0196617_100001114	KO:K02501
Ga0196617_100001115	KO:K01693
Ga0196617_100001116	KO:K00765
Ga0196617_100001117	KO:K02502
Ga0196617_100001118	KO:K04485
Ga0196617_100001119	KO:K07403
Ga0196617_100001121	KO:K01869
Ga0196617_100001122	KO:K02340
Ga0196617_100001123	KO:K02968
Ga0196617_100001126	KO:K03536
Ga0196617_100001127	KO:K08998
Ga0196617_100001128	KO:K03217
Ga0196617_100001129	KO:K06346
Ga0196617_100001130	KO:K02956
Ga0196617_100001131	KO:K00962
Ga0196617_100001132	KO:K01520
Ga0196617_100001133	KO:K03439
Ga0196617_100001134	KO:K08316
Ga0196617_100001135	KO:K00954
Ga0196617_100001137	KO:K00925
Ga0196617_100001138	KO:K07040
Ga0196617_100001139	KO:K02911
Ga0196617_100001141	KO:K03621
Ga0196617_100001142	KO:K00648
Ga0196617_100001143	KO:K02371
Ga0196617_100001144	KO:K00645
Ga0196617_100001145	KO:K00059
Ga0196617_100001146	KO:K02078
Ga0196617_100001147	KO:K09458
Ga0196617_100001149	KO:K02825
Ga0196617_100001150	KO:K00609
Ga0196617_100001151	KO:K01465
Ga0196617_100001152	KO:K02823
Ga0196617_100001153	KO:K17828
Ga0196617_100001154	KO:K01591
Ga0196617_100001155	KO:K00762
Ga0196617_100001157	KO:K01008
Ga0196617_100001158	KO:K03524
Ga0196617_100001159	KO:K02836
Ga0196617_100001161	KO:K02066
Ga0196617_100001162	KO:K02065
Ga0196617_100001163	KO:K02067
Ga0196617_100001164	KO:K00943
Ga0196617_100001165	KO:K09770
Ga0196617_100001166	KO:K02341
Ga0196617_100001168	KO:K03110
Ga0196617_100001171	KO:K01756
Ga0196617_100001172	KO:K02446
Ga0196617_100001173	KO:K01938
Ga0196617_100001174	KO:K07080
Ga0196617_100001175	KO:K09683
Ga0196617_100001176	KO:K02909
Ga0196617_100001177	KO:K03465
Ga0196617_100001178	KO:K02835
Ga0196617_100001179	KO:K02493
Ga0196617_100001180	KO:K00384
Ga0196617_100001181	KO:K00882
Ga0196617_100001181	KO:K00917
Ga0196617_100001183	KO:K01104
Ga0196617_100001183	KO:K01808
Ga0196617_100001184	KO:K02422
Ga0196617_100001187	KO:K02343
Ga0196617_100001188	KO:K02337
Ga0196617_100001189	KO:K00873
Ga0196617_100001191	KO:K01151
Ga0196617_100001193	KO:K18672
Ga0196617_100001195	KO:K03431
Ga0196617_100001196	KO:K00963
Ga0196617_100001198	KO:K09825
Ga0196617_100001200	KO:K04042
Ga0196617_100001201	KO:K00948
Ga0196617_100001202	KO:K02897
Ga0196617_100001203	KO:K01056
Ga0196617_100001204	KO:K03723
Ga0196617_100001205	KO:K02428
Ga0196617_100001205	KO:K02499
Ga0196617_100001205	KO:K04765
Ga0196617_100001206	KO:K01571
Ga0196617_100001208	KO:K06217
Ga0196617_100001209	KO:K07037
Ga0196617_100001210	KO:K07042
Ga0196617_100001212	KO:K03584
Ga0196617_100001213	KO:K01878
Ga0196617_100001214	KO:K01879
Ga0196617_100001215	KO:K09773
Ga0196617_100001216	KO:K01129
Ga0196617_100001217	KO:K05366
Ga0196617_100001218	KO:K02626
Ga0196617_100001219	KO:K00797
Ga0196617_100001220	KO:K01480
Ga0196617_100001221	KO:K00797
Ga0196617_100001221	KO:K01611
Ga0196617_100001222	KO:K01478
Ga0196617_100001223	KO:K00611
Ga0196617_100001224	KO:K07722
Ga0196617_100001227	KO:K01916
Ga0196617_100001229	KO:K01159
Ga0196617_100001230	KO:K03550
Ga0196617_100001231	KO:K03551
Ga0196617_100001233	KO:K06381
Ga0196617_100001234	KO:K07568
Ga0196617_100001236	KO:K04069
Ga0196617_100001237	KO:K01745
Ga0196617_100001238	KO:K00603
Ga0196617_100001239	KO:K01468
Ga0196617_100001240	KO:K13990
Ga0196617_100001242	KO:K00997
Ga0196617_100001243	KO:K17759
Ga0196617_100001244	KO:K06925
Ga0196617_100001245	KO:K14742
Ga0196617_100001246	KO:K00176
Ga0196617_100001247	KO:K00174
Ga0196617_100001248	KO:K00175
Ga0196617_100001249	KO:K00177
Ga0196617_100001250	KO:K03215
Ga0196617_100001251	KO:K07138
Ga0196617_100001256	KO:K07043
Ga0196617_100001262	KO:K03545
Ga0196617_100001263	KO:K01358
Ga0196617_100001264	KO:K03544
Ga0196617_100001265	KO:K01873
Ga0196617_100001266	KO:K11754
Ga0196617_100001270	KO:K07588
Ga0196617_100001271	KO:K00761
Ga0196617_100001272	KO:K02851
Ga0196617_100001273	KO:K01791
Ga0196617_100001274	KO:K00790
Ga0196617_100001275	KO:K00817
Ga0196617_100001277	KO:K02334
Ga0196617_100001278	KO:K00806
Ga0196617_100001279	KO:K00981
Ga0196617_100001280	KO:K00099
Ga0196617_100001281	KO:K11749
Ga0196617_100001282	KO:K03526
Ga0196617_100001283	KO:K02356
Ga0196617_100001287	KO:K03625
Ga0196617_100001288	KO:K03601
Ga0196617_100001289	KO:K08963
Ga0196617_100001290	KO:K01251
Ga0196617_100001291	KO:K12960
Ga0196617_100001292	KO:K01872
Ga0196617_100001293	KO:K07447
Ga0196617_100001294	KO:K00791
Ga0196617_100001295	KO:K03527
Ga0196617_100001296	KO:K02945
Ga0196617_100001297	KO:K01462
Ga0196617_100001298	KO:K00604
Ga0196617_100001300	KO:K00176
Ga0196617_100001301	KO:K00174
Ga0196617_100001302	KO:K00175
Ga0196617_100001303	KO:K00177
Ga0196617_100001304	KO:K01515
Ga0196617_100001305	KO:K04763
Ga0196617_100001306	KO:K01839
Ga0196617_100001307	KO:K03783
Ga0196617_100001309	KO:K03091
Ga0196617_100001312	KO:K01883
Ga0196617_100001313	KO:K03703
Ga0196617_100001314	KO:K11752
Ga0196617_100001315	KO:K00793
Ga0196617_100001316	KO:K14652
Ga0196617_100001317	KO:K00794
Ga0196617_100001318	KO:K01875
Ga0196617_100001320	KO:K05946
Ga0196617_100001323	KO:K02123
Ga0196617_100001324	KO:K02124
Ga0196617_100001326	KO:K02119
Ga0196617_100001328	KO:K02117
Ga0196617_100001329	KO:K02118
Ga0196617_100001330	KO:K02120
Ga0196617_100001331	KO:K09747
Ga0196617_100001332	KO:K06187
Ga0196617_100001334	KO:K12506
Ga0196617_100001335	KO:K03642
Ga0196617_100001336	KO:K09698
Ga0196617_100001337	KO:K00088
Ga0196617_100001338	KO:K03704
Ga0196617_100001339	KO:K04656
Ga0196617_100001340	KO:K19221
Ga0196617_100001341	KO:K01537
Ga0196617_100001342	KO:K00566
Ga0196617_100001344	KO:K10773
Ga0196617_100001347	KO:K00817
Ga0196617_100001352	KO:K04075
Ga0196617_100001353	KO:K00760
Ga0196617_100001354	KO:K03798
Ga0196617_100001355	KO:K03702
Ga0196617_100001356	KO:K03701
Ga0196617_100001357	KO:K03218
Ga0196617_100001359	KO:K03568
Ga0196617_100001360	KO:K03466
Ga0196617_100001361	KO:K00949
Ga0196617_100001363	KO:K03602
Ga0196617_100001364	KO:K13789
Ga0196617_100001365	KO:K01662
Ga0196617_100001366	KO:K06442
Ga0196617_100001367	KO:K00858
Ga0196617_100001368	KO:K03631
Ga0196617_100001369	KO:K02888
Ga0196617_100001370	KO:K07584
Ga0196617_100001371	KO:K02899
Ga0196617_100001372	KO:K03979
Ga0196617_100001373	KO:K00969
Ga0196617_100001375	KO:K09710
Ga0196617_100001376	KO:K01803
Ga0196617_100001377	KO:K00927
Ga0196617_100001378	KO:K00134
Ga0196617_100001379	KO:K09762
Ga0196617_100001381	KO:K06958
Ga0196617_100001383	KO:K03637
Ga0196617_100001384	KO:K03639
Ga0196617_100001385	KO:K07219
Ga0196617_100001386	KO:K03750
Ga0196617_100001389	KO:K03531
Ga0196617_100001390	KO:K03590
Ga0196617_100001392	KO:K01924
Ga0196617_100001393	KO:K02563
Ga0196617_100001394	KO:K03588
Ga0196617_100001395	KO:K01925
Ga0196617_100001396	KO:K01000
Ga0196617_100001397	KO:K01929
Ga0196617_100001398	KO:K01928
Ga0196617_100001399	KO:K03587
Ga0196617_100001399	KO:K08384
Ga0196617_100001401	KO:K03438
Ga0196617_100001402	KO:K03925
Ga0196617_100001403	KO:K00575
Ga0196617_100001404	KO:K02120
Ga0196617_100001405	KO:K02118
Ga0196617_100001406	KO:K02117
Ga0196617_100001407	KO:K02122
Ga0196617_100001408	KO:K02119
Ga0196617_100001409	KO:K02121
Ga0196617_100001410	KO:K02124
Ga0196617_100001411	KO:K02123
Ga0196617_100001412	KO:K02107
Ga0196617_100001412	KO:K02152
Ga0196617_100001412	KO:K02411
Ga0196617_100001414	KO:K07456
Ga0196617_100001415	KO:K03558
Ga0196617_100001418	KO:K01890
Ga0196617_100001419	KO:K01889
Ga0196617_100001420	KO:K03499
Ga0196617_100001421	KO:K03498
Ga0196617_100001422	KO:K02887
Ga0196617_100001423	KO:K02916
Ga0196617_100001424	KO:K02520
Ga0196617_100001425	KO:K01868
Ga0196617_100001427	KO:K02528
Ga0196617_100001444	KO:K04771
Ga0196617_100001452	KO:K03154
Ga0196617_100001455	KO:K06180
Ga0196617_100001456	KO:K06204
Ga0196617_100001457	KO:K01870
Ga0196617_100001460	KO:K00573
Ga0196617_100001463	KO:K07448
Ga0196617_100001465	KO:K07043
Ga0196617_100001466	KO:K01153
Ga0196617_100001467	KO:K01154
Ga0196617_100001468	KO:K03427
Ga0196617_100001470	KO:K03427
Ga0196617_100001473	KO:K03284
Ga0196617_100001474	KO:K11753
Ga0196617_100001475	KO:K03177
Ga0196617_100001475	KO:K11753
Ga0196617_100001476	KO:K06881
Ga0196617_100001477	KO:K02834
Ga0196617_100001478	KO:K09764
Ga0196617_100001479	KO:K02519
Ga0196617_100001480	KO:K07742
Ga0196617_100001481	KO:K02600
Ga0196617_100001482	KO:K09748
Ga0196617_100001483	KO:K03530
Ga0196617_100001484	KO:K03977
Ga0196617_100001485	KO:K04066
Ga0196617_100001486	KO:K13038
Ga0196617_100001487	KO:K03060
Ga0196617_100001488	KO:K00942
Ga0196617_100001489	KO:K09777
Ga0196617_100001491	KO:K03665
Ga0196617_100001492	KO:K00655
Ga0196617_100001493	KO:K00945
Ga0196617_100001495	KO:K06178
Ga0196617_100001496	KO:K06024
Ga0196617_100001497	KO:K05896
Ga0196617_100001498	KO:K01867
Ga0196617_100001501	KO:K05337
Ga0196617_100001502	KO:K09685
Ga0196617_100001503	KO:K00919
Ga0196617_100001504	KO:K03480
Ga0196617_100001505	KO:K02765
Ga0196617_100001507	KO:K06910
Ga0196617_100001508	KO:K01996
Ga0196617_100001509	KO:K01998
Ga0196617_100001510	KO:K01997
Ga0196617_100001511	KO:K01999
Ga0196617_100001512	KO:K00928
Ga0196617_100001513	KO:K00674
Ga0196617_100001513	KO:K05822
Ga0196617_100001514	KO:K00215
Ga0196617_100001515	KO:K01714
Ga0196617_100001517	KO:K07469
Ga0196617_100001519	KO:K08999
Ga0196617_100001520	KO:K05831
Ga0196617_100001521	KO:K05830
Ga0196617_100001522	KO:K05828
Ga0196617_100001523	KO:K05829
Ga0196617_100001524	KO:K05827
Ga0196617_100001525	KO:K05826
Ga0196617_100001526	KO:K12942
Ga0196617_100001528	KO:K02035
Ga0196617_100001529	KO:K02033
Ga0196617_100001530	KO:K02034
Ga0196617_100001531	KO:K02031
Ga0196617_100001532	KO:K02032
Ga0196617_100001533	KO:K02012
Ga0196617_100001534	KO:K02011
Ga0196617_100001535	KO:K02010
Ga0196617_100001537	KO:K09684
Ga0196617_100001539	KO:K01439
Ga0196617_100001540	KO:K02035
Ga0196617_100001541	KO:K02033
Ga0196617_100001542	KO:K02034
Ga0196617_100001543	KO:K02031
Ga0196617_100001544	KO:K02032
Ga0196617_100001544	KO:K10823
Ga0196617_100001545	KO:K16841
Ga0196617_100001547	KO:K10974
Ga0196617_100001551	KO:K09703
Ga0196617_100001554	KO:K14591
Ga0196617_100001557	KO:K01426
Ga0196617_100001559	KO:K09138
Ga0196617_100001560	KO:K03833
Ga0196617_100001561	KO:K01042
Ga0196617_100001562	KO:K02083
Ga0196617_100001565	KO:K08281
Ga0196617_100001567	KO:K02495
Ga0196617_100001568	KO:K03596
Ga0196617_100001570	KO:K02510
Ga0196617_100001571	KO:K03698
Ga0196617_100001572	KO:K01273
Ga0196617_100001574	KO:K03670
Ga0196617_100001575	KO:K03669
Ga0196617_100001577	KO:K06131
Ga0196617_100001581	KO:K01266
Ga0196617_100001582	KO:K12960
Ga0196617_100001587	KO:K03498
Ga0196617_100001588	KO:K03499
Ga0196617_100001589	KO:K01424
Ga0196617_100001591	KO:K06200
Ga0196617_100001593	KO:K01551
Ga0196617_100001595	KO:K00820
Ga0196617_100001596	KO:K05020
Ga0196617_100001597	KO:K10670
Ga0196617_100001598	KO:K10670
Ga0196617_100001599	KO:K10670
Ga0196617_100001600	KO:K10672
Ga0196617_100001605	KO:K06937
Ga0196617_100001610	KO:K07469
Ga0196617_100001614	KO:K00600
Ga0196617_100001615	KO:K01297
Ga0196617_100001616	KO:K09457
Ga0196617_100001617	KO:K09125
Ga0196617_100001619	KO:K13993
Ga0196617_100001621	KO:K08309
Ga0196617_100001622	KO:K03709
Ga0196617_100001625	KO:K07079
Ga0196617_100001627	KO:K01955
Ga0196617_100001630	KO:K02052
Ga0196617_100001631	KO:K02053
Ga0196617_100001632	KO:K02054
Ga0196617_100001634	KO:K02055
Ga0196617_1000024	KO:K00003
Ga0196617_1000025	KO:K07095
Ga0196617_1000026	KO:K03408
Ga0196617_1000027	KO:K07053
Ga0196617_1000028	KO:K01620
Ga0196617_1000029	KO:K03592
Ga0196617_10000210	KO:K01448
Ga0196617_10000212	KO:K02428
Ga0196617_10000213	KO:K03075
Ga0196617_10000214	KO:K00763
Ga0196617_10000215	KO:K02871
Ga0196617_10000216	KO:K02996
Ga0196617_10000219	KO:K02005
Ga0196617_10000220	KO:K03296
Ga0196617_10000225	KO:K03310
Ga0196617_10000226	KO:K01784
Ga0196617_10000229	KO:K01915
Ga0196617_10000232	KO:K02654
Ga0196617_10000234	KO:K08483
Ga0196617_10000235	KO:K05979
Ga0196617_10000237	KO:K00975
Ga0196617_10000238	KO:K00703
Ga0196617_10000239	KO:K00688
Ga0196617_10000244	KO:K07053
Ga0196617_10000245	KO:K00334
Ga0196617_10000247	KO:K17992
Ga0196617_10000248	KO:K00335
Ga0196617_10000249	KO:K00123
Ga0196617_10000250	KO:K18007
Ga0196617_10000251	KO:K00436
Ga0196617_10000254	KO:K07478
Ga0196617_10000258	KO:K06207
Ga0196617_10000260	KO:K07464
Ga0196617_10000262	KO:K01687
Ga0196617_10000264	KO:K14392
Ga0196617_10000265	KO:K05772
Ga0196617_10000266	KO:K05773
Ga0196617_10000267	KO:K06857
Ga0196617_10000268	KO:K00876
Ga0196617_10000272	KO:K02529
Ga0196617_10000273	KO:K02015
Ga0196617_10000274	KO:K02013
Ga0196617_10000275	KO:K04759
Ga0196617_10000276	KO:K04758
Ga0196617_10000278	KO:K01518
Ga0196617_10000279	KO:K06942
Ga0196617_10000280	KO:K00941
Ga0196617_10000281	KO:K00878
Ga0196617_10000282	KO:K00788
Ga0196617_10000283	KO:K06013
Ga0196617_10000286	KO:K00013
Ga0196617_10000286	KO:K15509
Ga0196617_10000288	KO:K06878
Ga0196617_10000289	KO:K03704
Ga0196617_10000293	KO:K06416
Ga0196617_10000294	KO:K01892
Ga0196617_10000295	KO:K01876
Ga0196617_100002101	KO:K03312
Ga0196617_100002102	KO:K03409
Ga0196617_100002103	KO:K04771
Ga0196617_100002104	KO:K01951
Ga0196617_100002108	KO:K19091
Ga0196617_100002109	KO:K19114
Ga0196617_100002111	KO:K19115
Ga0196617_100002112	KO:K19116
Ga0196617_100002113	KO:K07012
Ga0196617_100002114	KO:K07464
Ga0196617_100002115	KO:K15342
Ga0196617_100002116	KO:K09951
Ga0196617_100002117	KO:K16203
Ga0196617_100002119	KO:K01262
Ga0196617_100002122	KO:K03312
Ga0196617_100002125	KO:K02020
Ga0196617_100002127	KO:K00606
Ga0196617_100002128	KO:K00077
Ga0196617_100002130	KO:K03406
Ga0196617_100002131	KO:K16055
Ga0196617_100002133	KO:K13057
Ga0196617_100002134	KO:K03738
Ga0196617_100002136	KO:K02040
Ga0196617_100002137	KO:K03406
Ga0196617_100002139	KO:K07112
Ga0196617_100002141	KO:K01271
Ga0196617_100002142	KO:K01999
Ga0196617_100002143	KO:K01997
Ga0196617_100002144	KO:K01998
Ga0196617_100002145	KO:K01995
Ga0196617_100002146	KO:K01996
Ga0196617_100002148	KO:K01486
Ga0196617_100002149	KO:K06901
Ga0196617_100002150	KO:K01918
Ga0196617_100002153	KO:K01436
Ga0196617_100002154	KO:K00015
Ga0196617_100002155	KO:K03406
Ga0196617_100002156	KO:K09787
Ga0196617_100002157	KO:K03106
Ga0196617_100002158	KO:K02959
Ga0196617_100002159	KO:K06960
Ga0196617_100002160	KO:K02860
Ga0196617_100002161	KO:K00554
Ga0196617_100002162	KO:K02884
Ga0196617_100002167	KO:K08591
Ga0196617_100002169	KO:K03708
Ga0196617_100002170	KO:K19411
Ga0196617_100002171	KO:K19405
Ga0196617_100002172	KO:K03696
Ga0196617_100002174	KO:K03315
Ga0196617_100002177	KO:K09022
Ga0196617_100002182	KO:K02009
Ga0196617_100002183	KO:K02007
Ga0196617_100002184	KO:K16915
Ga0196617_100002185	KO:K02008
Ga0196617_100002186	KO:K02006
Ga0196617_100002188	KO:K00616
Ga0196617_100002189	KO:K03628
Ga0196617_100002192	KO:K01937
Ga0196617_100002197	KO:K04744
Ga0196617_100002198	KO:K01921
Ga0196617_100002199	KO:K03624
Ga0196617_100002200	KO:K06168
Ga0196617_100002201	KO:K02237
Ga0196617_100002202	KO:K02238
Ga0196617_100002203	KO:K03525
Ga0196617_100002205	KO:K04567
Ga0196617_100002206	KO:K01972
Ga0196617_100002207	KO:K02435
Ga0196617_100002208	KO:K02433
Ga0196617_100002209	KO:K02434
Ga0196617_100002210	KO:K02355
Ga0196617_100002211	KO:K00123
Ga0196617_100002212	KO:K00335
Ga0196617_100002213	KO:K00334
Ga0196617_100002215	KO:K01810
Ga0196617_100002216	KO:K09013
Ga0196617_100002217	KO:K07033
Ga0196617_100002218	KO:K01489
Ga0196617_100002221	KO:K00282
Ga0196617_100002222	KO:K00283
Ga0196617_100002225	KO:K03307
Ga0196617_100002226	KO:K02407
Ga0196617_100002227	KO:K02843
Ga0196617_100002228	KO:K03271
Ga0196617_100002229	KO:K15669
Ga0196617_100002230	KO:K01711
Ga0196617_100002230	KO:K15856
Ga0196617_100002232	KO:K03273
Ga0196617_100002233	KO:K07027
Ga0196617_100002235	KO:K00567
Ga0196617_100002236	KO:K00027
Ga0196617_100002240	KO:K03315
Ga0196617_100002241	KO:K03315
Ga0196617_100002242	KO:K03154
Ga0196617_100002243	KO:K03738
Ga0196617_100002245	KO:K00756
Ga0196617_100002247	KO:K03664
Ga0196617_100002249	KO:K01990
Ga0196617_100002250	KO:K01992
Ga0196617_100002251	KO:K05569
Ga0196617_100002252	KO:K05570
Ga0196617_100002253	KO:K05571
Ga0196617_100002256	KO:K05566
Ga0196617_100002257	KO:K05567
Ga0196617_100002258	KO:K05568
Ga0196617_100002260	KO:K18023
Ga0196617_100002261	KO:K18017
Ga0196617_100002262	KO:K18016
Ga0196617_100002265	KO:K01885
Ga0196617_100002266	KO:K02335
Ga0196617_100002267	KO:K03688
Ga0196617_100002268	KO:K07533
Ga0196617_100002269	KO:K00180
Ga0196617_100002270	KO:K00179
Ga0196617_100002271	KO:K00179
Ga0196617_100002275	KO:K03518
Ga0196617_100002276	KO:K03519
Ga0196617_100002277	KO:K00087
Ga0196617_100002279	KO:K01745
Ga0196617_100002282	KO:K01455
Ga0196617_100002286	KO:K02967
Ga0196617_100002287	KO:K02357
Ga0196617_100002288	KO:K09903
Ga0196617_100002289	KO:K02838
Ga0196617_100002290	KO:K00926
Ga0196617_100002291	KO:K00812
Ga0196617_100002292	KO:K05808
Ga0196617_100002293	KO:K04651
Ga0196617_100002294	KO:K04652
Ga0196617_100002295	KO:K03657
Ga0196617_100002296	KO:K00859
Ga0196617_100002297	KO:K00974
Ga0196617_100002299	KO:K03787
Ga0196617_100002301	KO:K14415
Ga0196617_100002302	KO:K07005
Ga0196617_100002303	KO:K00681
Ga0196617_100002307	KO:K03303
Ga0196617_100002309	KO:K13525
Ga0196617_100002310	KO:K19072
Ga0196617_100002311	KO:K00169
Ga0196617_100002311	KO:K19070
Ga0196617_100002312	KO:K00170
Ga0196617_100002312	KO:K19071
Ga0196617_100002314	KO:K04488
Ga0196617_100002315	KO:K04487
Ga0196617_100002326	KO:K00027
Ga0196617_100002327	KO:K01940
Ga0196617_100002329	KO:K03310
Ga0196617_100002330	KO:K01619
Ga0196617_100002331	KO:K00600
Ga0196617_100002332	KO:K01588
Ga0196617_100002335	KO:K01733
Ga0196617_100002341	KO:K03519
Ga0196617_100002341	KO:K13479
Ga0196617_100002342	KO:K03518
Ga0196617_100002343	KO:K10974
Ga0196617_100002348	KO:K03518
Ga0196617_100002350	KO:K03458
Ga0196617_100002352	KO:K03518
Ga0196617_100002352	KO:K13481
Ga0196617_100002354	KO:K06901
Ga0196617_100002355	KO:K01945
Ga0196617_100002356	KO:K00602
Ga0196617_100002357	KO:K11175
Ga0196617_100002358	KO:K01933
Ga0196617_100002359	KO:K00764
Ga0196617_100002360	KO:K01952
Ga0196617_100002361	KO:K01952
Ga0196617_100002362	KO:K01923
Ga0196617_100002364	KO:K07090
Ga0196617_100002365	KO:K01610
Ga0196617_100002367	KO:K06941
Ga0196617_100002368	KO:K09797
Ga0196617_100002370	KO:K07171
Ga0196617_100002371	KO:K13954
Ga0196617_100002372	KO:K00050
Ga0196617_100002375	KO:K07075
Ga0196617_100002376	KO:K07075
Ga0196617_100002383	KO:K01703
Ga0196617_100002384	KO:K01704
Ga0196617_100002385	KO:K07080
Ga0196617_100002387	KO:K03417
Ga0196617_100002388	KO:K09720
Ga0196617_100002391	KO:K07047
Ga0196617_100002392	KO:K03417
Ga0196617_100002394	KO:K03785
Ga0196617_100002395	KO:K01652
Ga0196617_100002396	KO:K01640
Ga0196617_100002397	KO:K15515
Ga0196617_100002398	KO:K00014
Ga0196617_100002401	KO:K11690
Ga0196617_100002406	KO:K07794
Ga0196617_100002407	KO:K07793
Ga0196617_100002412	KO:K01712
Ga0196617_100002414	KO:K02029
Ga0196617_100002415	KO:K02028
Ga0196617_100002416	KO:K02029
Ga0196617_100002417	KO:K02030
Ga0196617_100002419	KO:K03315
Ga0196617_100002420	KO:K06213
Ga0196617_100002422	KO:K00382
Ga0196617_100002423	KO:K03644
Ga0196617_100002424	KO:K00161
Ga0196617_100002425	KO:K00162
Ga0196617_100002427	KO:K00627
Ga0196617_100002428	KO:K03801
Ga0196617_100002429	KO:K01814
Ga0196617_100002430	KO:K09733
Ga0196617_100002431	KO:K07144
Ga0196617_100002432	KO:K07072
Ga0196617_100002433	KO:K06914
Ga0196617_100002434	KO:K00850
Ga0196617_100002435	KO:K07457
Ga0196617_100002439	KO:K09684
Ga0196617_100002443	KO:K07238
Ga0196617_100002445	KO:K10670
Ga0196617_100002446	KO:K10670
Ga0196617_100002447	KO:K10670
Ga0196617_100002456	KO:K03328
Ga0196617_100002457	KO:K01854
Ga0196617_100002459	KO:K00973
Ga0196617_100002461	KO:K00067
Ga0196617_100002462	KO:K01710
Ga0196617_100002464	KO:K00973
Ga0196617_100002465	KO:K01790
Ga0196617_100002466	KO:K07011
Ga0196617_100002468	KO:K07011
Ga0196617_100002472	KO:K03328
Ga0196617_100002472	KO:K16695
Ga0196617_100002480	KO:K06921
Ga0196617_100002484	KO:K03071
Ga0196617_1000031	KO:K00634
Ga0196617_1000032	KO:K00634
Ga0196617_1000033	KO:K00929
Ga0196617_1000034	KO:K00826
Ga0196617_1000035	KO:K00826
Ga0196617_1000038	KO:K01921
Ga0196617_1000039	KO:K01921
Ga0196617_10000311	KO:K01843
Ga0196617_10000321	KO:K04771
Ga0196617_10000324	KO:K00721
Ga0196617_10000325	KO:K07031
Ga0196617_10000326	KO:K15856
Ga0196617_10000327	KO:K00721
Ga0196617_10000329	KO:K07264
Ga0196617_10000330	KO:K03436
Ga0196617_10000331	KO:K00882
Ga0196617_10000332	KO:K02806
Ga0196617_10000333	KO:K02770
Ga0196617_10000335	KO:K02002
Ga0196617_10000336	KO:K02000
Ga0196617_10000337	KO:K02001
Ga0196617_10000338	KO:K01464
Ga0196617_10000339	KO:K07098
Ga0196617_10000340	KO:K01142
Ga0196617_10000343	KO:K00382
Ga0196617_10000344	KO:K00283
Ga0196617_10000345	KO:K00282
Ga0196617_10000346	KO:K02437
Ga0196617_10000347	KO:K00605
Ga0196617_10000348	KO:K02118
Ga0196617_10000349	KO:K02117
Ga0196617_10000350	KO:K02121
Ga0196617_10000351	KO:K02122
Ga0196617_10000352	KO:K02124
Ga0196617_10000353	KO:K02123
Ga0196617_10000354	KO:K02119
Ga0196617_10000355	KO:K02107
Ga0196617_10000355	KO:K02109
Ga0196617_10000356	KO:K02120
Ga0196617_10000359	KO:K01486
Ga0196617_10000360	KO:K01750
Ga0196617_10000360	KO:K19244
Ga0196617_10000362	KO:K00303
Ga0196617_10000365	KO:K00302
Ga0196617_10000366	KO:K00302
Ga0196617_10000367	KO:K04069
Ga0196617_10000368	KO:K00656
Ga0196617_10000370	KO:K03284
Ga0196617_10000371	KO:K01752
Ga0196617_10000372	KO:K04070
Ga0196617_10000375	KO:K03738
Ga0196617_10000378	KO:K11689
Ga0196617_10000380	KO:K08641
Ga0196617_10000381	KO:K11690
Ga0196617_10000384	KO:K09128
Ga0196617_10000385	KO:K09123
Ga0196617_10000390	KO:K03856
Ga0196617_10000391	KO:K04517
Ga0196617_10000392	KO:K00800
Ga0196617_10000393	KO:K01736
Ga0196617_10000394	KO:K13829
Ga0196617_10000395	KO:K14170
Ga0196617_10000396	KO:K02662
Ga0196617_10000397	KO:K02053
Ga0196617_10000397	KO:K02054
Ga0196617_10000398	KO:K02055
Ga0196617_10000399	KO:K02052
Ga0196617_100003100	KO:K06966
Ga0196617_100003101	KO:K02053
Ga0196617_100003103	KO:K03593
Ga0196617_100003104	KO:K07138
Ga0196617_100003105	KO:K07138
Ga0196617_100003106	KO:K02666
Ga0196617_100003110	KO:K02662
Ga0196617_100003112	KO:K02674
Ga0196617_100003117	KO:K02653
Ga0196617_100003118	KO:K02669
Ga0196617_100003119	KO:K02652
Ga0196617_100003120	KO:K01996
Ga0196617_100003121	KO:K01995
Ga0196617_100003122	KO:K01998
Ga0196617_100003123	KO:K01997
Ga0196617_100003124	KO:K01999
Ga0196617_100003126	KO:K07171
Ga0196617_100003128	KO:K02004
Ga0196617_100003129	KO:K02003
Ga0196617_100003130	KO:K02005
Ga0196617_100003132	KO:K05825
Ga0196617_100003133	KO:K01622
Ga0196617_100003134	KO:K00606
Ga0196617_100003136	KO:K01678
Ga0196617_100003137	KO:K01677
Ga0196617_100003138	KO:K01572
Ga0196617_100003139	KO:K01615
Ga0196617_100003142	KO:K01759
Ga0196617_100003142	KO:K05606
Ga0196617_100003143	KO:K01849
Ga0196617_100003144	KO:K01848
Ga0196617_100003147	KO:K07025
Ga0196617_100003148	KO:K00261
Ga0196617_100003149	KO:K03707
Ga0196617_100003150	KO:K02334
Ga0196617_100003151	KO:K06206
Ga0196617_100003152	KO:K02057
Ga0196617_100003153	KO:K02057
Ga0196617_100003154	KO:K02056
Ga0196617_100003155	KO:K07335
Ga0196617_100003156	KO:K00769
Ga0196617_100003157	KO:K03523
Ga0196617_100003159	KO:K19710
Ga0196617_100003160	KO:K03711
Ga0196617_100003161	KO:K09815
Ga0196617_100003162	KO:K09817
Ga0196617_100003163	KO:K09816
Ga0196617_100003165	KO:K07089
Ga0196617_100003166	KO:K03892
Ga0196617_100003167	KO:K02033
Ga0196617_100003167	KO:K15581
Ga0196617_100003168	KO:K02034
Ga0196617_100003169	KO:K02031
Ga0196617_100003169	KO:K15583
Ga0196617_100003170	KO:K10823
Ga0196617_100003171	KO:K01305
Ga0196617_100003172	KO:K02035
Ga0196617_100003173	KO:K00058
Ga0196617_100003174	KO:K15634
Ga0196617_100003175	KO:K00059
Ga0196617_100003177	KO:K03497
Ga0196617_100003178	KO:K03496
Ga0196617_100003179	KO:K03501
Ga0196617_100003180	KO:K09138
Ga0196617_100003181	KO:K06934
Ga0196617_100003182	KO:K01174
Ga0196617_100003184	KO:K09800
Ga0196617_100003185	KO:K07576
Ga0196617_100003188	KO:K06196
Ga0196617_100003189	KO:K02032
Ga0196617_100003190	KO:K02031
Ga0196617_100003190	KO:K15583
Ga0196617_100003191	KO:K02034
Ga0196617_100003191	KO:K15582
Ga0196617_100003192	KO:K02033
Ga0196617_100003193	KO:K02035
Ga0196617_100003193	KO:K15580
Ga0196617_100003195	KO:K02035
Ga0196617_100003195	KO:K15580
Ga0196617_100003196	KO:K09121
Ga0196617_100003197	KO:K06864
Ga0196617_100003198	KO:K09800
Ga0196617_100003199	KO:K01754
Ga0196617_100003202	KO:K02231
Ga0196617_100003203	KO:K02233
Ga0196617_100003204	KO:K07024
Ga0196617_100003206	KO:K03429
Ga0196617_100003208	KO:K15423
Ga0196617_100003209	KO:K02313
Ga0196617_100003210	KO:K02338
Ga0196617_100003211	KO:K03629
Ga0196617_100003212	KO:K03495
Ga0196617_100003215	KO:K05919
Ga0196617_100003217	KO:K07636
Ga0196617_100003218	KO:K07658
Ga0196617_100003219	KO:K02039
Ga0196617_100003220	KO:K02036
Ga0196617_100003221	KO:K02038
Ga0196617_100003222	KO:K02037
Ga0196617_100003223	KO:K01255
Ga0196617_100003224	KO:K07387
Ga0196617_100003226	KO:K09700
Ga0196617_100003228	KO:K01438
Ga0196617_100003228	KO:K01439
Ga0196617_100003230	KO:K00075
Ga0196617_100003231	KO:K00334
Ga0196617_100003232	KO:K17992
Ga0196617_100003233	KO:K00335
Ga0196617_100003234	KO:K00123
Ga0196617_100003237	KO:K02470
Ga0196617_100003238	KO:K03406
Ga0196617_100003240	KO:K01754
Ga0196617_100003246	KO:K01778
Ga0196617_100003247	KO:K03406
Ga0196617_100003252	KO:K03324
Ga0196617_100003253	KO:K02039
Ga0196617_100003255	KO:K18123
Ga0196617_100003259	KO:K02032
Ga0196617_100003260	KO:K02031
Ga0196617_100003261	KO:K02034
Ga0196617_100003262	KO:K02033
Ga0196617_100003263	KO:K02035
Ga0196617_100003266	KO:K07105
Ga0196617_100003268	KO:K03307
Ga0196617_100003269	KO:K00286
Ga0196617_100003270	KO:K01512
Ga0196617_100003271	KO:K00057
Ga0196617_100003273	KO:K00970
Ga0196617_100003273	KO:K00974
Ga0196617_100003278	KO:K02347
Ga0196617_100003280	KO:K00334
Ga0196617_100003281	KO:K00335
Ga0196617_100003284	KO:K03738
Ga0196617_100003290	KO:K00003
Ga0196617_100003291	KO:K01996
Ga0196617_100003292	KO:K01995
Ga0196617_100003293	KO:K01998
Ga0196617_100003294	KO:K01997
Ga0196617_100003295	KO:K01999
Ga0196617_100003296	KO:K03594
Ga0196617_100003297	KO:K01006
Ga0196617_100003299	KO:K01734
Ga0196617_100003301	KO:K01586
Ga0196617_100003302	KO:K03738
Ga0196617_100003303	KO:K03636
Ga0196617_100003304	KO:K06969
Ga0196617_100003305	KO:K08223
Ga0196617_100003306	KO:K01821
Ga0196617_100003308	KO:K02440
Ga0196617_100003311	KO:K00263
Ga0196617_100003313	KO:K01628
Ga0196617_100003315	KO:K07720
Ga0196617_100003316	KO:K04031
Ga0196617_100003317	KO:K04029
Ga0196617_100003320	KO:K01699
Ga0196617_100003321	KO:K13919
Ga0196617_100003322	KO:K13920
Ga0196617_100003327	KO:K15024
Ga0196617_100003328	KO:K04024
Ga0196617_100003331	KO:K04028
Ga0196617_100003333	KO:K13922
Ga0196617_100003336	KO:K00005
Ga0196617_100003339	KO:K04035
Ga0196617_100003340	KO:K00282
Ga0196617_100003341	KO:K00283
Ga0196617_100003342	KO:K03711
Ga0196617_100003343	KO:K01990
Ga0196617_100003344	KO:K01992
Ga0196617_100003350	KO:K02015
Ga0196617_100003351	KO:K02013
Ga0196617_100003352	KO:K02016
Ga0196617_100003353	KO:K06218
Ga0196617_100003356	KO:K01653
Ga0196617_100003357	KO:K00053
Ga0196617_100003358	KO:K01649
Ga0196617_100003359	KO:K00052
Ga0196617_100003360	KO:K01652
Ga0196617_100003362	KO:K02057
Ga0196617_100003363	KO:K02057
Ga0196617_100003364	KO:K02056
Ga0196617_100003366	KO:K05847
Ga0196617_100003367	KO:K05846
Ga0196617_100003368	KO:K05845
Ga0196617_100003369	KO:K02014
Ga0196617_100003369	KO:K16092
Ga0196617_100003370	KO:K01752
Ga0196617_100003371	KO:K01752
Ga0196617_100003372	KO:K07321
Ga0196617_100003373	KO:K03406
Ga0196617_100003375	KO:K02469
Ga0196617_100003376	KO:K01613
Ga0196617_100003377	KO:K17103
Ga0196617_100003379	KO:K03832
Ga0196617_100003380	KO:K03559
Ga0196617_100003380	KO:K03560
Ga0196617_100003381	KO:K02016
Ga0196617_100003382	KO:K03561
Ga0196617_100003384	KO:K15598
Ga0196617_100003385	KO:K15599
Ga0196617_100003386	KO:K02049
Ga0196617_100003387	KO:K02017
Ga0196617_100003388	KO:K02018
Ga0196617_100003389	KO:K02020
Ga0196617_100003391	KO:K10797
Ga0196617_100003394	KO:K02517
Ga0196617_100003396	KO:K03409
Ga0196617_100003397	KO:K07240
Ga0196617_100003398	KO:K07240
Ga0196617_100003400	KO:K01779
Ga0196617_100003401	KO:K00059
Ga0196617_100003402	KO:K07001
Ga0196617_1000043	KO:K02557
Ga0196617_1000046	KO:K02406
Ga0196617_1000049	KO:K03563
Ga0196617_10000410	KO:K13626
Ga0196617_10000411	KO:K02397
Ga0196617_10000412	KO:K02396
Ga0196617_10000413	KO:K02396
Ga0196617_10000415	KO:K02398
Ga0196617_10000417	KO:K02242
Ga0196617_10000418	KO:K03581
Ga0196617_10000423	KO:K03091
Ga0196617_10000424	KO:K00789
Ga0196617_10000426	KO:K02395
Ga0196617_10000427	KO:K02392
Ga0196617_10000428	KO:K02392
Ga0196617_10000429	KO:K03569
Ga0196617_10000430	KO:K06283
Ga0196617_10000432	KO:K06381
Ga0196617_10000433	KO:K00790
Ga0196617_10000435	KO:K02120
Ga0196617_10000436	KO:K02118
Ga0196617_10000437	KO:K02117
Ga0196617_10000438	KO:K02122
Ga0196617_10000439	KO:K02119
Ga0196617_10000440	KO:K02121
Ga0196617_10000441	KO:K02124
Ga0196617_10000442	KO:K02123
Ga0196617_10000443	KO:K02107
Ga0196617_10000444	KO:K01791
Ga0196617_10000445	KO:K02851
Ga0196617_10000446	KO:K01779
Ga0196617_10000447	KO:K00761
Ga0196617_10000448	KO:K01808
Ga0196617_10000449	KO:K01104
Ga0196617_10000450	KO:K07566
Ga0196617_10000451	KO:K07238
Ga0196617_10000452	KO:K02835
Ga0196617_10000453	KO:K07240
Ga0196617_10000454	KO:K07240
Ga0196617_10000455	KO:K02493
Ga0196617_10000457	KO:K02909
Ga0196617_10000458	KO:K03628
Ga0196617_10000459	KO:K02446
Ga0196617_10000460	KO:K00616
Ga0196617_10000461	KO:K01624
Ga0196617_10000462	KO:K14155
Ga0196617_10000463	KO:K06147
Ga0196617_10000464	KO:K06147
Ga0196617_10000467	KO:K01937
Ga0196617_10000468	KO:K01266
Ga0196617_10000469	KO:K06934
Ga0196617_10000470	KO:K01733
Ga0196617_10000472	KO:K03307
Ga0196617_10000479	KO:K09931
Ga0196617_10000481	KO:K02010
Ga0196617_10000482	KO:K02053
Ga0196617_10000483	KO:K02054
Ga0196617_10000484	KO:K02055
Ga0196617_10000488	KO:K02036
Ga0196617_10000489	KO:K02038
Ga0196617_10000490	KO:K02037
Ga0196617_10000491	KO:K02040
Ga0196617_10000492	KO:K06223
Ga0196617_10000494	KO:K00100
Ga0196617_100004100	KO:K01338
Ga0196617_100004107	KO:K01442
Ga0196617_100004108	KO:K03406
[truncated: 17,561 more rows]
