# Supplementary material for: Integration of absolute multi-omics reveals dynamic protein-to-RNA ratios and metabolic interplay within mixed-domain microbiomes
Source: Nat Commun. 2020 Sep 18;11:4708. doi: 10.1038/s41467-020-18543-0 (PMC7501288; doi:10.1038/s41467-020-18543-0)
Supplement: Supplementary file 6 — Supplementary Data 3 [file 41467_2020_18543_MOESM6_ESM.csv]

	Ga0187557_10011;Ga0196617_1004844;Ga0196617_1005952	Ga0187557_100110;Ga0196617_1007792	Ga0187557_1001101	Ga0187557_1001104;Ga0187564_10189	Ga0187557_1001111;Ga0187564_10196	Ga0187557_1001113	Ga0187557_1001116	Ga0187557_1001117	Ga0187557_1001118	Ga0187557_1001120;Ga0187564_101105;Ga0196617_10004951	Ga0187557_1001124;Ga0187564_101109;Ga0196617_10004947	Ga0187557_1001126;Ga0187564_101111	Ga0187557_1001133;Ga0187564_101118;Ga0196617_10004937	Ga0187557_1001134;Ga0187564_101119;Ga0196617_10004936	Ga0187557_1001135;Ga0187564_101120	Ga0187557_1001136;Ga0187564_101121;Ga0196617_10004934	Ga0187557_1001137;Ga0187564_101122;Ga0196617_10004933	Ga0187557_1001138;Ga0187564_101123;Ga0196617_10004932	Ga0187557_1001140;Ga0187564_101125;Ga0196617_10004930	Ga0187557_1001141;Ga0187564_101126;Ga0196617_10004929	Ga0187557_1001142;Ga0187564_101127;Ga0196617_10004928	Ga0187557_1001144;Ga0187564_101129;Ga0196617_10004926	Ga0187557_1001145;Ga0187564_101130;Ga0196617_10004925	Ga0187557_1001146;Ga0187564_101131;Ga0196617_10004924	Ga0187557_1001149	Ga0187557_1001150	Ga0187557_1001156;Ga0187564_101141	Ga0187557_1001158;Ga0187564_101143	Ga0187557_1001160;Ga0187564_101145	Ga0187557_1001162;Ga0187564_101147	Ga0187557_1001163;Ga0187564_101148	Ga0187557_1001164;Ga0187564_101149	Ga0187557_1001166;Ga0187564_101151	Ga0187557_100117	Ga0187557_1001174;Ga0187564_101159	Ga0187557_1001175	Ga0187557_1001176	Ga0187557_1001177	Ga0187557_1001178	Ga0187557_1001179	Ga0187557_100118	Ga0187557_1001180;Ga0187564_101165	Ga0187557_1001182;Ga0187564_101167;Ga0196617_1024661	Ga0187557_1001183;Ga0187564_101168	Ga0187557_1001186;Ga0187564_101172	Ga0187557_100119	Ga0187557_1001192;Ga0187564_101178	Ga0187557_1001193;Ga0187564_101179;Ga0196617_1005713	Ga0187557_1001195
t2A	5.48988209965882	6.58054754678656	8.04293432686492	7.36738926026441	8.389566467596	6.749414270185	6.08743656319915	6.89112890257485	8.13795795950535	7.30152415913896	7.12645571053894	7.51882340315926	7.69672345178129	7.86053498741037	6.5911226174209	7.69943344934836	7.65515712691832	6.47834068341545	6.79520628035688	6.9370294863672	6.93982199988584	7.0299467907704	7.31830095497489	7.63259987152827	7.177811033024	6.51912093526616	7.37046406519629	6.68056122302406	7.39214838867772	6.3271080531602	7.09998546186694	6.23606255797401	6.59409753462194	5.77696117526444	6.993982864724	6.46066055505716	6.4881644245961	6.46632375510118	6.55519343493304	6.91627455307705	6.5518971398154	6.68280218255068	6.60634898195643	6.07399601757321	6.27835111456037	7.38374479045289	6.7584736530775	7.25204498881573	7.68097159092265
t2B	5.97154693485157	6.55249832034874	8.04746152951466	7.34087743629253	8.34939173922344	7.14564903784256	6.05328376211266	6.93997585710282	7.91184439165073	7.12791679414645	6.9825063157156	7.35848807753371	7.60763413591196	7.69768075378978	6.83819894526879	7.55059824160361	7.30725435750358	6.57766568557503	6.75469714523325	6.98295798197678	6.82005846475969	6.74622405989132	7.19469391368389	7.55881943614604	7.24996657239572	6.47376941666931	7.21032417208759	6.40706612719379	7.2716161523186	6.46193923498227	6.82180432857694	6.20431140537244	6.64124639772566	5.85046129035213	6.93060812512816	6.48196889648765	6.46542661967195	6.37259183122031	6.16945058731007	7.05422136351229	6.15534470253785	6.63504032957927	6.61739060183472	6.13858093553638	6.41234280514892	7.23545679375533	6.85770745339588	7.21764637705248	7.6508160362476
t2C	4.95063464461057	6.61169812132521	7.96399993613074	7.39173009732682	8.35975078276508	7.39782324890793	6.48712509213609	6.89490155297432	7.90075797367599	7.08432777714606	6.24169659452292	7.37908778495862	7.58289349942618	7.6378230654973	6.94336447420991	7.59545329584282	7.44764116892705	6.61823859622268	6.86726739509082	7.08192178571632	6.88277170809477	6.87491097797232	7.11870652833353	7.31198494455975	7.24823920050599	6.74735434569251	7.14350040030538	6.684394674651	7.30092346410567	6.52396629303594	6.72178742954287	6.50202573581019	6.83756599547346	5.14882493142712	6.76877374953998	6.43314663098033	6.35255460397354	6.52231597400471	6.03236231130073	7.05416168243307	6.46833316990413	6.7745976385423	6.54102972322992	6.1709326516416	6.47585949327551	7.37643858861901	6.73483363577924	6.91707228627549	7.61805398068107
t3A	6.80652747051618	7.32644875535492	8.54948716056676	8.03265066943298	8.98181863141181	7.59552458750772	7.12559190041949	7.28615491332394	8.86482838387671	8.03402303999579	7.94293845830622	8.66870099584921	8.31379988818269	8.61606884758735	8.32087888823771	8.25996040126114	8.19114644060357	7.61121564713888	8.27593809525036	8.43378676764292	8.26082030433531	8.02310921966557	8.09437260120107	8.30854058200684	8.28121477320549	6.99891254299313	7.75606154274326	7.22889752882981	7.78651427181431	7.418745018649	7.55604287615789	7.6431189197795	8.03853970260759	6.97430107470367	7.48895306459348	7.02865737205868	6.93242205781374	6.88108367281347	7.14616877297206	7.856405282787	7.3845616999784	7.64452603390086	7.60242986976998	7.27939729118552	7.02764112297103	8.28402900144822	7.87404198169709	8.11911870077992	8.14708726541449
t3B	6.94240432303288	7.28074143915961	8.47624123127397	7.77363093256125	8.93627200417481	7.64958339969522	7.12247584406443	7.26090721017109	8.48341143317019	7.87654135299304	7.65697509177722	8.4420448837689	8.22779004406675	8.51115850761899	7.99686698214916	8.0985787498109	7.78492693203555	7.62391659581474	7.8793599241806	7.8652366676291	7.8307580287108	7.96543709049382	7.99080423118179	8.20178883343521	8.10757298853111	7.37600827670991	7.68091774656454	7.19674020046988	7.89001316782168	6.91720221424803	7.35094514215927	6.93818298066878	7.71285576276371	6.57346247476643	7.34529931389453	6.696584960386	6.90598873072529	7.17459552483763	7.1551695326621	7.7457579127127	7.28057206431167	7.56809672605571	7.27137805012978	7.05855203927309	6.55669870776496	7.86575347806256	7.68498274291516	7.88415887820562	8.08377799386763
t3C	7.07438115650469	7.38213091227097	8.50881240078294	7.89752988866965	9.01822245627618	7.72184039896051	6.86365278799559	7.27695347464364	8.4330453854701	7.8993886690522	7.43697361944571	8.47630545881248	8.26823062958781	8.53458343533908	7.06505251103341	8.05797998500881	7.8744254222324	7.47627727005796	7.85184210917343	8.06076381263781	7.92053446737607	8.07063966915629	8.0873209202062	8.33530741231777	8.19574688055816	7.3052173595259	7.77881114909658	7.26601793958932	7.82365205435309	7.09134469896783	7.26098446654406	7.27659735316848	7.58024302608078	6.55860868685157	7.49426140455357	7.00882440446139	6.78023784685644	7.32700591368299	7.21246508702583	7.67255231820931	7.24672223575836	7.46737423317894	7.65688297330224	7.04272543171876	7.0930731910058	8.05983007950172	7.6119204655908	7.91897100724122	8.10242568228679
t4A	7.05977845234203	7.37727377628222	8.60471592754056	7.63531852859468	8.93556580679928	7.89024070358225	7.17993904959502	7.67014026015368	8.91707789070466	7.18968896071375	7.40973728880449	8.79019875781662	8.39590279769666	8.78420115102154	8.52544849870358	8.07473768538439	8.10946387215737	7.3104792849655	8.38298253686004	8.44888672448886	8.40907929227761	8.1491279871896	8.29819088221325	8.27501258571407	8.38501937798017	7.42039921833522	7.78372998189548	7.07653787639868	7.823051004287	7.00490968749838	7.43559083931219	6.82257549221611	8.09998756656224	6.49031849883603	7.45879085053546	6.98146820854316	6.93171543269633	6.61632643699337	7.2308427058189	7.77145681983689	7.52870357623225	7.79570782370637	7.85554057447818	7.28105583381656	6.88966921243087	8.33455435918301	5.19249458384045	8.11009794210095	8.10876465804151
t4B	6.95028109995085	7.22953679475946	8.51666837961058	7.74625168343831	8.96415672787406	7.60444584920726	7.11321536072649	7.46620557267264	8.50601079302468	7.2173374627628	7.88166035995092	8.5854258819855	8.44346804468579	8.73329012423911	8.67258878450349	7.91345940191588	7.8340790565136	7.44134221358367	8.30177512702003	8.36681941157469	8.27659039001447	8.15959579953455	8.15122694486827	8.36531240972248	8.34533052061011	7.35510870125696	7.39018232361547	7.15937217826317	7.56355702373607	6.87231655455958	7.29689586890265	7.01312785442707	7.86548723344485	6.48935394323936	7.27210633987561	6.33702074127986	6.82516085971452	7.32715750840167	7.33963913181157	7.73925954227967	7.49939435697968	7.71205533593325	7.86807128561217	7.2812308669404	6.87794501104504	8.1268847391576	7.61895562784765	8.08008950873252	8.00919093456181
t4C	7.14675412626539	7.1910261057506	8.55645229979925	7.6549264424852	8.96778128949945	7.63672950369345	7.23995372208182	7.52173701077511	8.4116585195327	7.38492990603077	5.25310858271227	8.60616598914271	8.49673246559273	8.80385249436025	8.74364190738919	8.0217359048455	7.80327709455853	7.52092053714913	8.40630801151565	8.33241280541982	8.15116868928713	8.10701831225685	8.24394701945612	8.33151815878709	8.43458058228756	7.35437728922887	7.65239016271088	7.30516738148442	7.71849412580138	6.89394088528194	6.87415182291953	6.85486350209476	7.58395838119739	6.68740258993424	7.21951148081864	6.87248109204765	6.3343763315461	7.3607049598302	7.11523303276885	7.63373721471314	7.40105960308865	7.70331987660368	7.80059749760519	7.47423388034453	7.10680337687511	8.20780068972732	7.52147643408597	8.01760142137779	8.09291677042945
t5A	7.49488616265862	7.37070834144802	8.62156765117059	7.24729487852558	8.950888813853	7.69722396177735	7.22560621209933	7.78339232993177	8.56264257586595	5.21730692532376	7.84131418498321	8.86166301254598	8.47045054324753	8.76223563385905	8.46486985915508	8.07888629541874	7.90756580819755	7.11103932777325	8.58428346989919	8.21462937868242	8.10192996062853	7.98830115238336	7.96608698963401	8.08724646419538	8.18292153855866	7.4632087231486	7.66883413149533	7.05772533717481	7.61431280223719	6.87096481253299	7.09815815344	7.25373980863702	8.07264548371379	7.13788306969969	6.7857219259195	6.66179121826911	6.92461842141628	6.48506958429427	7.49414351909456	7.79155706619155	7.63063358886712	7.92957150959558	8.00321482489192	7.41729076757697	7.16517413494249	8.61646903395304	7.32376110795428	7.8927911099232	7.88504763931086
t5B	7.20287223097559	7.39790085396388	8.43100491046015	7.78234267228946	8.84009294063374	7.70353559560329	7.2464580251794	7.57918405659994	8.32156270102054	6.53671921684072	7.87171613372033	8.70382001810214	8.4192398729454	8.61904573523463	7.68765778934491	8.03392512271119	7.77497269493156	7.67882858252782	8.44617047376822	8.30458178677812	8.115572485309	7.88419775713023	7.95328098036658	8.05349443206575	8.48330699491576	7.56229868714354	7.59725504999193	6.81859587884761	7.69102791452448	6.49815820979253	7.10257192038003	6.90604063848435	7.79914986873911	6.72170304275707	7.29509032126292	6.40941922654205	7.12086874690262	7.39361871037231	7.09017715586651	7.70299272750092	7.35839308494514	7.73210782956771	7.62712582445724	7.33728637312464	6.81870010952327	8.32698703909951	7.27992041501004	7.95180872207293	7.861236607872
t5C	6.10634669659417	7.54055210774183	8.58863932386377	7.59189874433726	9.04775807835262	7.85792148628227	7.47960756309635	7.55071025567355	8.89669308576739	7.19775044434114	7.82489773387835	8.93079823143125	8.52328669022697	9.06953794662006	8.38932855728391	8.28089391104231	8.08587831688847	7.76701062238547	8.78464076649153	8.54362035786968	8.56040583959524	8.27480510240603	8.26978465819522	8.35799855335941	8.67179803125861	7.68802548496172	7.60905337637243	7.08958115202798	7.96380682391511	6.74015997213412	7.39505477041461	7.38340699240996	8.23524521804946	6.59764580360308	6.83579074846025	6.89165839061228	6.08169614180135	7.33532625031845	7.27123741362399	7.62185637769894	7.3113314801933	7.95013523362479	7.85774342554469	7.71185088023893	7.09770636748991	8.61744607684841	7.37098617022753	8.22763637872651	7.96839731658882
t6A	5.52615082640119	6.95778651709943	8.21904283671876	7.28706425033366	8.50358389537213	7.35302489624513	6.69939432920146	7.43610977357804	7.15408327997489	4.65347645440343	7.5062917618536	8.22559634045068	8.20570565317951	8.31397526751799	6.62011387153002	7.80965080040784	7.31134999776169	7.19266600174717	8.24890492529443	7.41123338565462	7.54637279958845	7.39569432909212	7.4314454508424	7.6290537830532	7.85696284126638	7.05661022645652	7.12989307733287	6.56067632873674	7.37075713994124	6.37814670093762	6.66828147251791	6.64051702628983	7.50778573487135	6.33464559415778	6.8077247447674	6.51365092223625	6.43342370259427	6.95045128330009	6.9593543201791	7.42427959189099	6.97701273381329	7.46515104558291	7.565390554951	7.20520842638453	6.64640605946444	8.01210151609186	6.59786496522211	6.95929351895164	7.63801327821486
t6B	5.59113563121504	7.08874803672058	8.31813148431302	7.74120600866311	8.57174208996525	7.41903767609764	7.20202940938022	7.71642082258089	8.30426446150585	6.5848153032331	7.89419926874799	8.65512663049067	8.26398364830933	8.55468734566091	8.94047547688039	7.96364729934913	7.84995334693168	7.58308807369177	8.59391282326641	8.26432239800521	8.02649839677017	7.74607444980524	7.58159410067402	7.5340345119608	8.23221066401329	7.51513401610837	7.39773553176028	6.79191210128452	7.50960979029856	6.50473921807082	7.25700240489953	7.1412368678034	7.97549919576027	6.88412150568222	7.0877274446881	6.42091082858489	6.99263432493057	7.63046091577778	7.11813240136615	7.55327375750911	7.39284971883887	7.83974742660696	7.75413495538937	7.28578744316008	6.80476721794886	8.5068584943689	7.5564658219511	7.06179137822884	7.58397403443485
t6C	5.59973346490336	7.35495632823945	8.36441305019609	7.57011450046396	8.50675306663988	7.60395906943868	6.60377106031482	7.51358673069943	8.26910278319761	7.01337068938809	7.09873561275099	8.62009089758218	8.19450402004108	8.45709149263425	7.6658243183858	7.97327441095957	7.80769963973395	7.63290913960235	8.49993030032918	8.32603878977512	8.12717968945644	7.79648615621121	7.71011801259511	7.61625828916618	8.20019327775402	7.54944642607018	7.39679191568119	6.96163318775895	7.48548353477547	6.62898402646171	6.58907844369755	7.52854383265618	7.72745504831269	7.00281733347784	7.23098696838017	6.80433606935841	6.86036440046875	7.18317114592262	7.42452161835071	7.19805007487262	7.43941791907999	7.44995390321097	7.92894163024688	7.04641181357128	6.7576016401608	8.45934982394014	4.93409899837989	7.65028091887848	7.66826939631891
t7A	6.50111866345234	7.099480914729	8.14318175658372	7.11740859094197	8.39188483459043	7.41011438585512	7.0318004626692	7.51144831731761	7.91013933759443	6.25807357395586	6.71293711111101	8.276006380929	7.95941873245599	8.23337169164056	7.95709091403299	7.69160235430071	7.41511311534183	7.10590847306117	8.16447955797625	7.75318531183459	7.62355275193129	7.50640181543789	7.40018207105399	7.49814587733691	7.6588999798134	5.9445372785127	7.38095585434014	6.84468468514118	7.22413211692487	6.20787217190922	6.64760184925349	6.94074628159336	7.64690476622323	6.10642706105936	6.88516527379938	6.45192178454234	6.49981143706181	7.07400520042056	7.12924311557383	7.29769725921446	6.98026273650174	7.53525199787072	7.38917270593775	7.03210012586171	6.59112619482679	8.0156902684762	6.72653052839458	7.38752672985133	7.46627300531003
t7B	5.61862749425464	6.98869629631483	8.22756907833686	7.47443730254434	8.55521820726395	7.3884252804034	7.12353170411133	7.43989786239857	8.10192768472225	6.8518457621223	4.7993179253097	8.45983411020354	8.06666731573653	8.2305222808138	7.33117658179891	7.91364799798273	7.76032467409161	7.40485029770898	8.29439397026732	8.11240721057058	7.96129444559234	7.91072085317471	7.65111698367222	7.72196778544992	8.09843161414293	7.21523732691002	7.28387756977483	6.83981146202876	7.42490601688327	6.56043416476521	7.03741110834992	7.00134729457267	7.62098563251777	6.39742911398902	7.01203093882749	6.69923468118149	6.69133920750049	6.88436138998239	7.04949318083646	7.31166807367182	7.18296056101497	7.66485806107964	7.50290096288828	6.82739932573596	6.7831620898093	8.13520332792568	4.78789163749082	7.49614334074986	7.61812363188203
t7C	4.88508166534568	6.94014361046018	7.96649438776286	7.15695644466074	7.9049852602909	7.55161286920068	6.69239598031365	7.28980712667495	7.33721905526433	6.82360937213108	7.38992937653292	7.71501182507197	7.5167042787453	7.71713118214365	6.5480104368601	7.53218687702515	6.89328323586282	7.0188942288637	8.10314948943854	7.31812312689504	7.32809887114436	7.24652968155329	7.30432993414979	7.47466022995225	7.43023190445354	7.35318806336391	7.05144460028235	6.77876846687457	7.22998306179278	6.3763251422741	6.72472486154653	6.75728391885482	7.08052495879059	6.19209742305075	6.81643048434522	6.82203722610659	6.32121317252058	6.66345459603962	6.9583579210312	7.18641898231306	6.70317516935449	7.16669332694501	7.50738431916366	7.32586225456256	6.92693237232069	7.60008881927073	7.14984704399199	6.85722810797521	7.52179855301803
t8A	5.09981863626281	7.08401023634793	8.25582360741928	7.61739769018705	8.54715703176962	7.73129576101099	6.41205244216794	7.35178752799984	7.1141242157231	6.82947458344925	7.32315883575277	8.18135078966252	7.99565949803514	8.22587900289205	7.8615450190786	7.52581366984329	7.57402470027937	7.18169175121761	8.1102220394164	7.93502330247181	7.73144342113484	7.85752345217617	7.93573120247731	8.08186695269294	7.97186884631648	7.40644348854736	7.33071990268271	6.77616493579563	7.44146499556804	6.44616627372144	6.90596687054687	6.71510313164003	7.23265620866896	6.37228843940488	7.07170233073079	6.75338184727498	6.51119752944164	7.19534596972865	6.99184860434324	7.40535340939778	7.04200093111343	7.47021094732522	7.69055893860847	7.12532901335621	6.85651375789255	7.6754150900245	6.87471938257393	7.60008671213838	7.8080138812392
t8B	6.97501743890059	7.24559158701596	8.54804073824381	7.85865470650504	8.5948403116137	7.64633682019218	7.18824734362545	7.44699999594341	7.58474517676866	8.01631228932556	8.06259070931717	8.62480228792021	8.33027245618306	8.41978054890332	8.37606012341012	7.87486691951449	7.64926830794503	7.82603919091411	8.53572414673703	8.07866394809241	8.30137884430204	8.55463767142392	8.19790818398859	8.47812801254702	8.02261390225798	7.35580249768854	7.41693378896125	7.0283922307265	7.53306847636699	7.19651196761607	7.53267761133328	7.60397573642734	7.76317072171379	6.96688310325454	7.30753500896982	6.98478037885378	6.98761197887579	7.88416950731686	7.13341766528516	7.65703349328146	7.18149406443185	7.41579593741866	8.37307652031944	7.3350736220673	7.01566740240674	7.68129752598539	7.23926391641463	8.52698614176114	8.11683843305171
t8C	5.40729659526841	7.00941762489915	8.15951627187534	7.45921207686152	8.15874322769755	7.28329675402179	7.11704882634923	7.08487194818502	7.44763378597398	6.93117078809464	7.09318434456864	8.17865562969281	8.00418650747782	8.08777950935456	7.88542868140138	7.52658852278399	7.31862661012462	7.39026782785938	8.21141880540759	7.48877015929986	7.80252620775086	7.9111736582886	7.54865936835432	7.88553725502185	7.71872040157799	7.19606436438671	6.95768012327001	6.553378018287	7.12331569572309	6.4135699386727	6.91446347937582	6.7573531076025	7.09174248688873	5.9220727499506	6.90867867687687	6.43031199095007	6.48249681589557	7.39831530460905	6.9020904295864	7.08225749540396	6.72692209325554	7.2921520185078	8.00748280259547	7.05703801483984	6.38233982247904	7.1478707057299	6.45921863166555	7.93765693579506	7.60713277739777
[truncated: 5,000 more columns]
