# Supplementary material for: Integration of absolute multi-omics reveals dynamic protein-to-RNA ratios and metabolic interplay within mixed-domain microbiomes
Source: Nat Commun. 2020 Sep 18;11:4708. doi: 10.1038/s41467-020-18543-0 (PMC7501288; doi:10.1038/s41467-020-18543-0)
Supplement: Supplementary file 7 — Supplementary Data 4 [file 41467_2020_18543_MOESM7_ESM.csv]

	Ga0187564_10186;Ga0187557_1001101;Ga0196617_1037951	Ga0196617_10004969;Ga0187564_10187;Ga0187557_1001102;Ga0196617_1005905	Ga0196617_10004968;Ga0187564_10188;Ga0187557_1001103;Ga0196617_1005906	Ga0187564_10191;Ga0187557_1001106	Ga0187564_10195;Ga0187557_1001110	Ga0187564_10196;Ga0187557_1001111;Ga0196617_1048561	Ga0196617_10004959;Ga0187564_10197;Ga0187557_1001112;Ga0196617_1048562	Ga0196617_10004951;Ga0187564_101105;Ga0187557_1001120;Ga0196617_1085721	Ga0187564_101108;Ga0187557_1001123	Ga0196617_10004939;Ga0187564_101116;Ga0187557_1001131;Ga0196617_1034131	Ga0196617_10004938;Ga0187564_101117;Ga0187557_1001132	Ga0196617_10004936;Ga0187564_101119;Ga0187557_1001134	Ga0196617_10004935;Ga0187564_101120;Ga0187557_1001135;Ga0196617_1061881;Ga0196617_1074511;Ga0196617_1074081	Ga0196617_10004933;Ga0187564_101122;Ga0187557_1001137;Ga0196617_1132351;Ga0196617_1150031	Ga0196617_10004930;Ga0187564_101125;Ga0187557_1001140;Ga0196617_1079931;Ga0196617_1022811;Ga0196617_1100451;Ga0196617_1101091;Ga0196617_1101081	Ga0196617_10004925;Ga0187564_101130;Ga0187557_1001145	Ga0196617_10004923;Ga0187564_101132;Ga0187557_1001147;Ga0196617_1022812	Ga0196617_10004920;Ga0187564_101135;Ga0187557_1001150;Ga0196617_1060561;Ga0196617_1145101;Ga0196617_1092661;Ga0196617_1053891	Ga0187564_101141;Ga0187557_1001156	Ga0196617_10004911;Ga0187564_101144;Ga0187557_1001159;Ga0196617_1100471;Ga0196617_1140981	Ga0196617_10004910;Ga0187564_101145;Ga0187557_1001160	Ga0196617_1000494;Ga0187564_101151;Ga0187557_1001166	Ga0196617_1000493;Ga0187564_101152;Ga0187557_1001167;Ga0196617_1092211	Ga0196617_1000492;Ga0187564_101153;Ga0187557_1001168;Ga0196617_1009371	Ga0187564_101154;Ga0187557_1001169;Ga0196617_1000491;Ga0196617_1003201;Ga0196617_1038692	Ga0196617_1003204;Ga0187564_101157;Ga0187557_1001172	Ga0196617_1003205;Ga0187564_101158;Ga0187557_1001173;Ga0196617_1020461	Ga0187564_101159;Ga0187557_1001174;Ga0196617_1003206;Ga0196617_1020462;Ga0196617_1006601;Ga0196617_1073181	Ga0196617_10032012;Ga0187564_101165;Ga0187557_1001180;Ga0196617_1060761	Ga0187557_1001184;Ga0196617_1043631;Ga0196617_1033431;Ga0196617_1056751;Ga0196617_1085401;Ga0196617_1049561;Ga0196617_1070911;Ga0196617_1024001;Ga0196617_1057852;Ga0196617_1023441	Ga0187557_1001185;Ga0187564_101171;Ga0196617_1013692;Ga0196617_1048672;Ga0196617_1003258;Ga0196617_1057851;Ga0196617_1025791	Ga0196617_1001426;Ga0187564_1014;Ga0187557_100119;Ga0196617_1010814;Ga0196617_1001429;Ga0187564_1011;Ga0196617_1058951;Ga0196617_1163981;Ga0196617_1007361	Ga0196617_1005713;Ga0187564_101179;Ga0187557_1001193;Ga0196617_1056521;Ga0196617_1042101;Ga0196617_1092071;Ga0196617_1136181;Ga0196617_1086461	Ga0196617_1005712;Ga0187564_101180;Ga0187557_1001194;Ga0196617_1045381;Ga0196617_1062131;Ga0196617_1053871;Ga0196617_1087271;Ga0196617_1130881;Ga0196617_1124741	Ga0187564_101181;Ga0187557_1001195;Ga0196617_1008881;Ga0196617_1005711;Ga0196617_1042971;Ga0196617_1099891;Ga0196617_1091361;Ga0196617_1100641;Ga0196617_1013533	Ga0187557_1001200;Ga0187564_101186;Ga0196617_10008957;Ga0196617_1010041;Ga0196617_1086931;Ga0196617_1086911;Ga0196617_1081301	Ga0187557_1001202;Ga0196617_10008955;Ga0196617_1090831;Ga0196617_1018942	Ga0196617_10008954;Ga0187557_1001203;Ga0187564_101189;Ga0196617_1018941;Ga0196617_1015552;Ga0196617_1052451;Ga0196617_1062962;Ga0196617_1032331	Ga0196617_10008953;Ga0187564_101190;Ga0187557_1001204;Ga0196617_1015551;Ga0196617_1062961	Ga0196617_10008952;Ga0187564_101191;Ga0187557_1001205;Ga0196617_1017903	Ga0196617_10008951;Ga0187564_101192;Ga0187557_1001206;Ga0196617_1007305	Ga0196617_10008949;Ga0187564_101194;Ga0187557_1001208;Ga0196617_1007303	Ga0196617_10008948;Ga0187564_101195;Ga0187557_1001209;Ga0196617_1073841	Ga0196617_10008947;Ga0187564_101196;Ga0187557_1001210;Ga0196617_1088811;Ga0196617_1081771	Ga0196617_10008936;Ga0187557_1001221;Ga0196617_1132231	Ga0187557_1001222;Ga0196617_10008935;Ga0187564_101208;Ga0196617_1085251	Ga0196617_10008933;Ga0187557_1001224;Ga0187564_101210	Ga0196617_10008932;Ga0187564_101211;Ga0187557_1001225	Ga0187557_1001226
t1A	10.7797174233564	10.4286403441015	10.8185451268891	11.5048543098464	9.74662664202546	11.1057601768637	10.4547898258924	10.1133986454698	11.4746588666795	11.0603520356003	10.9078804934519	10.5800461877864	10.5066748808269	10.1841925853614	10.1624472408218	9.90538128437749	9.96431252298058	10.1106007185169	10.8152393965686	10.4905296178968	9.94493170130156	10.8186380679839	10.6456432167801	10.530470305514	10.556926488917	10.9189369228488	11.2195294207828	10.3193834451095	9.14175605682848	10.1775558588561	9.7979639519689	11.3594429190592	11.1937344016277	10.0463029325162	11.286486712088	10.3955202747475	9.9636485899136	10.1683641104532	10.0266422736403	10.2353296047582	9.87382884657107	12.1517639897784	12.2468834254695	10.5458980330061	10.4514147727121	10.8117871124795	10.5283732348133	11.5248234038023	9.97648577822073
t1B	10.9310851148729	10.4440259177528	10.703633119289	11.5571141440432	9.66184109477324	11.1934263851442	10.5567088912575	10.3161852650265	11.4832315408458	11.2057739266567	10.9005262151325	10.6757480347292	10.2141190641345	10.1660915091846	9.89034947953363	9.67194124709507	9.99635017906622	10.3075363811946	10.9499084552662	10.3808149050485	9.86570194222342	10.9250457675539	10.7728364821101	10.4422961356851	10.5413223743867	11.2438816713052	11.418951326401	10.4625683821604	9.22957883465147	10.5007312639831	10.301023710468	11.2942143505905	11.1950677195477	9.92886768269019	11.2819983079553	10.6198626038251	9.8241668953197	10.2382797537126	10.0172534165967	10.0262651504104	9.56663155068821	12.0815039051594	12.176953611252	10.5021315550313	10.4974309977326	10.7683930890918	10.5209000267437	11.3409133547559	10.0575836756378
t1C	10.9956392627925	10.5603354658695	10.8316946521336	11.5830924646755	9.73848011974131	11.2144901938477	10.6982122692788	10.4897639668277	11.5739577733086	11.3041953005671	10.9067831062268	10.5390402501855	10.4297783384935	10.430453574321	10.3278961446413	9.87902627453051	10.3152185682778	10.3874212474488	10.8524692947746	10.3519988023689	10.0213368349395	11.0763347259958	10.954187027838	10.600410750008	10.7898445843147	11.4000970690927	11.7437436403438	10.552107478972	9.06945129601807	10.6104951276166	10.4057687370155	11.351975598682	11.3522781820133	10.2672830526604	11.4049468403095	10.7078002311223	9.2706512054562	10.2439098474234	10.1321755142608	10.1379270188858	9.61391840070061	12.1441188198924	12.2733475731257	10.727212154988	10.5442092166308	10.7913891037708	10.4558594083008	11.3020172410003	10.0317123609491
t2A	11.1427457873639	11.0229874746355	11.2342352224812	11.7091055129359	10.1849823740737	11.6782065645551	10.5241494263264	10.4386765260928	11.710656266645	11.9247675580537	11.1373695710125	11.014196171429	10.9155897230982	10.5445628182204	10.5149053857986	9.76192599928486	9.79211200351806	10.3479011999162	11.3037434641797	10.8227432872158	10.1801800301267	10.9671925712535	11.0777649385646	11.010325679317	11.0148144458559	11.4309139197592	11.2607706029558	10.712509813889	9.34598100358601	11.067565893493	10.8933412655747	11.5567053778957	11.530371953021	10.6136438658947	11.535607125884	10.8879860805904	10.3639481383379	10.6025053600345	10.4380637788755	10.6533385794464	9.94711890767362	12.4631971025027	12.1837199290716	11.1780201262924	10.7406031665687	11.1704544408583	11.0417937253553	11.7165958438459	10.3405169379927
t2B	11.3317025759401	11.2510555508775	11.4255147860628	11.8617464496838	10.7568003152168	11.7081016084788	11.2188318433011	10.5935120461407	11.7517000072292	11.9431641248225	11.1398197223228	11.3253399121852	11.2186075533917	10.5217819441001	10.415422499049	10.2001491587077	10.3729816731658	10.2672139958961	11.4068949974817	11.0886530625774	10.5627024255462	11.1330054554525	11.1543308348289	11.1733273886049	11.059669321883	11.7255984465587	11.4644275981312	10.7404623750192	9.3455121429755	11.0055283667065	10.8358389230077	11.7163255348423	11.6412273284903	10.7118112844822	11.706387609087	11.1158890679664	10.0541479442374	10.6145412790727	10.6581090316054	10.6669352541586	10.0479145679139	12.4642595653229	12.5001254476864	11.6137112398481	10.7734453264149	11.3546956580014	11.2118428261335	11.9741815922267	10.6417658162733
t2C	11.3034522769462	11.1489475746435	11.3236703626356	11.8779940016444	10.324445309592	11.8492077235797	11.055762476718	10.658181048162	11.8056567827632	12.1266650819253	11.17623533085	11.1768241822973	11.0505607814404	10.6942299965533	10.5839149373318	10.2954514084608	9.7838143671049	10.5553896386152	11.4703910452634	11.0327759043535	10.4144882147693	11.1263260893258	11.1411703608676	11.1278194261488	10.9713885436171	11.6468473430302	11.5434766507135	10.9150803398755	9.43914881905594	11.1662324314179	10.9663384687518	11.8046600593678	11.6855435198893	10.4615822446638	11.6958901805988	10.7819428305211	10.0060827108277	10.6548076810887	10.5855937057598	10.7023092772397	9.87743087351806	12.5640978825357	12.3754936557935	11.5655604822896	10.9689302034557	11.2879862673709	11.2295666902268	12.0116518494109	10.4102580880935
t3A	11.2498804940516	11.4727862758994	11.4978180751332	11.9089091778111	11.0464520311346	12.1381389399089	11.6976292176942	10.8215166225407	11.6897246520218	11.919913507412	11.345549802129	11.3350399515237	11.5399590481137	10.0942878645844	10.9647971524062	10.3375247944473	10.4633187260013	10.8702929283153	11.3706161957235	11.1218435553821	10.5301705589922	11.5339259335538	11.2404998684356	11.0688937972529	11.5992396071262	11.608332059349	11.6536776723102	10.8045299461512	10.0013006180101	11.3847641897167	11.2450570514977	12.1674581933196	12.2365303550309	10.8720048514579	11.7482493373507	11.2120889985755	10.8038715010114	11.0779405797847	10.9667964484405	11.0646186795502	10.2255326605436	12.4069908792637	12.5489871755444	11.4649202532149	11.0603632711518	11.4000661609766	11.5265714441972	12.2110741274736	10.6951126598928
t3B	11.3550954999838	11.4637898373245	11.5123962974852	12.0776191252168	10.9087068945579	12.0431190212546	11.559857724892	10.8307851785132	11.7375136682778	11.9706328197903	11.3895493653219	11.585753801499	11.6256021564262	10.3903551335685	10.6133569446622	10.0747281268177	10.2643972511002	10.7842978570092	11.6317573231854	11.1031880561398	10.1276541508905	11.2421998540804	11.2994113048911	10.8870175433763	11.5479483723109	11.5054208077303	11.3723265263272	10.8076769935317	9.97464752552351	11.3253804330912	11.1981014364312	12.0440654710063	12.1570086880689	10.728689663565	11.7684767938799	11.0628555768062	10.6354008762177	11.1356854221196	10.8100427169901	10.8247399484271	10.3755592288569	12.3240419477161	12.4228842472876	11.4856958416366	11.2151028701458	11.4033568289276	11.3315019981413	12.2617947977061	10.4098356411163
t3C	11.1936437736636	11.3731880544947	11.3776348557815	11.9303927681146	10.8625132479169	12.0026567464707	11.427099562671	10.61260963557	11.5707647695712	11.8289431982431	11.3351150698809	11.3255812730818	11.4214657249195	10.4241621590497	10.3796118687867	10.0060535091717	9.71405591466034	10.5433631221379	11.4691786766568	10.5430028147779	10.1266779744503	11.3138857430766	11.0235395750832	10.6538264609761	11.4322830250334	11.6967554917693	10.9188103904437	10.3348208067354	9.73225328201684	11.2264602086025	11.0186031197676	11.835588296223	12.0766412825391	10.0452639197209	11.5985684628105	10.9078802791252	10.6304393373408	11.1006743966758	10.9308938098571	10.8781926377593	10.0829981956029	12.1313926257759	12.1400179616401	11.1784107933018	11.0001522415257	10.8760974058882	11.1734955431921	12.0454578895788	10.035725815056
t4A	11.1423506432535	11.2865791376706	11.6328215799334	11.9494672628472	10.9473384513854	12.0059681350592	11.5007558328908	10.5792566930695	11.4785094665078	11.5732806808147	11.4976994220058	11.5043925597692	11.3572465030564	10.2504387585698	10.3457035362981	9.91417429196361	10.499875958021	10.6093628002426	11.3389189323541	10.9476782109442	10.0284797398032	11.5331879855829	11.4960104497791	10.6017242829802	11.368983846704	11.8198170860341	11.5741748075861	10.7252580535609	10.2600291028426	11.084794013554	11.0651197262238	11.6758647230722	11.8811415720576	10.4008296758836	11.539584193428	11.1094609071722	9.9656311254498	11.1566211455491	11.0402726824371	10.8356562654894	10.045732668921	12.1380395810758	12.4108065069059	11.3467228992321	10.9754566760757	11.168309481051	10.9542259427524	11.9313111999303	10.2791773777428
t4B	11.0445776049755	11.4426773253105	11.526717077502	11.9211808082022	10.8988377353253	11.9951397930099	11.0945592211811	10.4798483566692	10.6719986767062	11.5568435343752	11.3587146445987	11.3035905672684	11.4023395967676	9.81100906016446	10.2415665140725	9.87206446167902	9.93161179781969	10.6137952192137	11.2604766573689	10.9096768580885	10.1127138450292	11.4763495083677	11.2920402564694	10.6107522183746	11.5619439278255	11.9287160493814	11.1197053735129	10.4440995764519	10.5528210698153	10.9940532441121	10.9016566253651	11.3049637064176	11.7418986361757	10.2108212526851	11.42545578997	10.6474484565299	10.2443738069546	11.0663529558289	10.8694306431293	10.3806655123095	10.6256742871986	12.0646582150443	12.3245910364056	11.0018003115536	10.7184219316038	10.9901156294465	11.0492865270763	11.8932469540899	10.3356692634205
t4C	11.1314567320848	11.5768761088767	11.5919645739703	11.883192176441	11.113832305102	12.09299753852	11.5545734152957	10.606117694066	11.6069882368752	11.6948302231318	11.4803922424245	11.5618477260165	11.6134385123322	9.96904984107433	10.9680147391484	9.8818500476706	10.5615855285478	10.635206914146	11.3963697760815	11.1940696062463	10.3747214969803	11.6641955233894	11.3516901606708	10.8682139831108	11.5915016932792	11.8721084784634	11.51816309339	10.7063794236284	10.6179818594937	11.0746411736574	10.8083926643543	11.9905840475453	12.0432852923178	10.4745294591625	11.5466670250445	10.6949379780686	10.2331921401773	11.2650681273911	10.9233895650486	10.8238534278138	10.3243306604021	12.5243587319539	12.5768753482648	11.4355230440956	11.125141722452	11.2125427989793	11.2350779167838	12.3405260430629	10.6451854945296
t5A	11.2217925763606	11.5766587334987	11.6759407281733	11.8282512512891	11.3705250449427	12.1185045601021	11.7006280515532	10.7619118101161	11.4793652160704	11.4602158645382	11.376438520102	11.4992869277826	11.800355388902	9.83599028110421	10.689625584356	9.92567713391203	9.92293971896885	10.6461040201493	11.3974143159932	11.1649626523045	9.86078406664159	11.4979933348261	11.2919273098012	10.5766062511331	11.7749766176978	11.872472420219	11.1411360333184	10.4365391514256	10.5705102596483	10.8905462387996	10.915283776964	12.1681777771309	12.2312855039448	10.5186734349362	11.652730605362	10.5340738745874	10.4724156775848	11.238440736197	11.2292025245556	10.9840792309303	10.4382587802084	12.0507038427891	12.2373633338535	11.2803033498919	10.9634347791791	11.045214628368	10.9177221210075	12.3442717481461	10.4374560566476
t5B	11.0588182599827	11.4371165146445	11.7039838404834	11.8324406080243	11.2066636395334	12.1204309044397	11.6337206497404	10.4440419356634	11.551705963801	11.5787439845452	11.4693350652811	11.4928996562779	11.6019071541292	10.1434606814913	10.5647442370226	10.4648018740401	9.87805231091281	10.6761868555952	11.4756832049646	11.1735311311423	9.97631690561349	11.5273170481531	11.2503662242698	10.7773015925834	11.491998167277	11.924186059602	11.4589622247583	10.2055970783762	10.3888496514947	10.7229097936934	10.645096997801	12.1577279177889	12.2294931543039	10.3765103275963	11.5164803676322	10.5550314572663	10.0733017592494	11.1378046794511	11.0985150002985	10.7848985770684	10.4334771298157	12.1542686959501	12.1963756981822	11.3863633750314	11.0314087789842	11.128146930561	11.0387206682225	12.266891364034	10.2913742060664
t5C	10.9464662320703	11.4694484431632	11.5992323884711	11.8323922067103	11.1764876928245	12.1520454909781	11.3627707395715	10.6969556435037	11.1467225388257	11.4835864888679	11.3669479143009	11.6070480491246	11.5740134178492	10.3145680775935	10.1091011683248	10.1084126224184	9.47726746655279	10.3532542244102	11.4641982691998	11.2283704898077	9.41680494865317	11.4243789033307	11.2915523716928	10.3953023690176	11.424452622706	11.8596533726114	11.0368980471585	10.1396492855125	10.3426646922239	10.8482274236895	10.8111683157136	11.911265586204	12.1746665596672	9.83128520900254	11.437190766015	10.4055066316207	10.0545304899569	11.3115341051376	11.2303155817593	10.918412514507	10.3778757516978	11.8730717204672	11.9242464432287	10.8096819702358	11.0787857538839	10.8923354448962	11.0394932058357	12.1610813688855	10.0555237847555
t6A	11.2189916439111	11.5451974063948	11.6329336582149	11.7027004529922	10.9898493623525	11.9536913362085	11.5623840293467	10.3641660145047	11.5339001724377	11.7063323078051	11.2534479944231	11.5325045673739	11.5407725081137	9.74384121538522	10.9645174690348	9.95372891480657	10.3505550318546	10.4141120049394	11.1732676964204	11.1192126539934	10.3871330286701	11.5212477652778	11.2217965186429	10.787583047819	11.7301689517522	11.9123266012354	11.3607048356048	10.4423236680497	10.5069417521116	11.0191506806371	10.754816989452	11.9345018745384	11.7029662652313	10.3548437896823	11.5910613172863	10.7012833492405	10.145575232983	11.2211685069794	11.0379086009222	10.9929590403315	10.425302319364	12.3799820508344	12.4110490878863	11.1226862518394	10.992002239185	11.1244699111993	10.93197786773	12.1850775582946	10.2775951572375
t6B	11.0827096611873	11.4641545403956	11.7372770494029	11.7642342534714	10.843690044077	12.0400228815629	11.3657457068361	10.2526189056196	11.2727479241469	11.4485278331313	11.2322501489935	11.5607622005516	11.3694600089366	9.88339018291899	10.7462339282196	9.86638779008744	10.4614680498892	10.314064665829	11.3039255039002	11.0886787233088	10.1768791424944	11.4127876098431	11.3496801355915	10.5867566085056	11.6161415919237	11.7329151590569	11.1756161962274	10.3631387371035	10.2754127012419	10.7686116026343	10.5166740615522	11.8699793794505	11.9810534350775	10.1692569174609	11.4680565854764	10.5498621651434	9.67005183945884	11.1309214048434	10.818906701024	10.612202130204	10.4091046782932	12.2082474209063	12.3054826984306	10.7674266118212	10.8942995916687	11.0821083803544	10.9577466868419	12.0882262099166	10.3738571185805
t6C	11.1026318070553	11.3418916647786	11.7823567403383	11.801296296134	10.8153153845252	12.0217615599557	11.3102965250968	10.3238112923837	10.6923783400761	11.3772015417475	11.1958130333589	11.5872627018644	11.2925711976844	9.88015497832291	10.3906634249356	9.88346250507877	9.93835717727044	10.4556627994719	11.3048373589655	11.0405989914651	10.0885573357848	11.028913104838	10.7209110481515	10.4532250594839	11.6114707995053	11.4131509188436	10.5672688745145	10.3043265028157	10.2960112508831	10.8770148038278	10.6965013216598	11.731160859693	11.724158413847	10.1049130664617	11.494288835401	10.626913586	10.1542574434174	11.1167598071912	10.8896713085409	10.8176941542313	10.3289790256708	12.2031212234386	12.1719316182177	11.111765886359	10.7636898839079	10.8226639168937	10.9244956404735	12.0833730477609	10.2720205246164
t7A	10.9744928600696	11.6087649818769	11.6246624722769	11.7171036702956	11.0240897788054	11.9468430870981	11.3707219864766	10.2499574461497	11.1347857728467	11.4178788869546	11.2850269596589	11.6000360374107	11.5488852691848	9.69170520273309	10.2731919757605	9.82417276398033	10.182951922262	10.5239718866669	11.309264735629	11.0983656440323	10.0607874427703	11.5619010967681	11.4696306920783	10.6262975439719	11.6861630353249	11.9431555150047	11.1470036460064	10.2431081719894	10.5839226170969	10.801023467697	10.6424711525257	11.5104850746701	11.9610716408004	9.93261530298368	11.378082918723	10.3868187886766	10.1357838537931	11.1095057801357	10.9374891914714	10.6625432940826	9.89583735095255	12.0694842403792	12.2212106923428	11.057928563401	10.7275305900452	10.9385267416676	10.8210591903703	12.0026701245414	10.1640263770983
t7B	10.732976896627	11.4815062482399	11.4443280226785	11.677087660615	10.7371372432074	11.9852349534074	11.3179112604557	10.3090615177898	10.5767968228909	11.3541408380445	10.6404330565158	11.3159106974123	11.4352677338406	9.25882917756831	10.0613114483691	10.014293275951	10.2893113176301	10.2584102588657	11.0399184940694	10.869069605125	9.55944036143162	11.4847363602181	10.9346795238259	10.1880850873232	11.5412971307798	11.6100994358492	10.6901160828816	10.1732086358297	10.2797501697934	10.6609436945603	10.4202049037554	11.4913798446914	11.7419909104215	9.99310548394639	11.285685232007	10.4632223048541	9.48030798881692	11.0160824361952	10.8394050424806	10.5701527950657	10.4179166018899	11.8514766187622	11.8697827360692	10.8533092641766	10.5880684373869	10.4955233796663	10.9219388618211	11.9299504370233	10.1202972374522
t7C	11.0918326549528	11.4146830989196	11.6242171157543	11.7547361777401	10.7473622614271	11.8135377924146	10.747035763263	10.454574194657	11.3307462808984	11.7953792945239	10.9118564772887	11.5381779505634	11.3402855217468	9.91112512548215	10.1520478641071	9.65689352639539	10.1512981285683	10.7833578265772	11.4474068418049	11.0983050847792	10.0912814645514	11.67453550901	11.5536012411282	10.8575185938999	11.2202463435949	11.5435272921055	11.4732420237647	10.5904867948371	10.6275570880045	10.9786377365854	10.7293659400825	11.4879821203652	11.7279840719614	9.943253599793	11.5861981229078	10.8529884606094	9.95246360129713	11.1206638480743	10.8963156071045	10.7266427041865	10.2676853191544	12.2840753216703	12.4180627881827	11.2180568538475	10.7820665795438	11.0413235516571	10.9475357856264	11.8587978476594	10.2827558709301
t8A	11.0405382909959	11.7407822358226	11.5165444330855	11.8021691357927	11.1581015767934	11.9836021054264	11.4858006192861	10.5712613674166	11.3441418205413	11.6046382040559	11.2895349539024	11.394660940305	11.7685691371094	10.0599997927286	10.7790595370773	9.98079014781323	9.87433438735087	10.3461065076546	11.4074200433601	10.9031934636006	9.98342435163276	11.5901503195744	11.2651004077845	10.7426287794933	11.8620489049898	11.524604791573	11.1561297894952	10.3273536227219	10.5730898200699	10.7754639254951	10.723740293787	12.032405392425	12.2720302539975	10.3780909969959	11.5053469189696	10.3464407003495	10.5201202976516	11.2417716903179	11.0967545925505	10.9124560935037	10.4512756322115	11.8485680368137	12.2289380431533	11.2685686797243	11.0919348452777	10.9870096701398	11.1930314140161	12.3198694987375	10.4877618234142
t8B	11.0456894513957	11.6935322458008	11.7207000659301	11.4641296650511	11.0278137065826	12.045405159967	11.5025421418488	10.4066592893821	11.3176052058972	11.6484527394403	11.36305784375	11.6056152631138	11.730893063964	10.4202145024805	10.743423819651	9.703331381278	9.82419052067917	10.5198991988622	11.4946670803846	11.2350662439311	9.8575117525421	11.5835803498136	11.4440163855895	10.6551347233382	11.9312954288248	12.0372454504112	11.0166241172385	10.3496336969013	10.7517608657502	10.8179541394343	10.8724157267108	11.6928799791809	12.3998556375523	10.3461286907208	11.5223668493949	10.3544629498899	10.7233628152716	11.2458226766054	11.1905819485664	10.7710379631478	10.6454477089262	11.8632673007439	12.1663448036634	11.0732278291986	11.1341436415999	11.055162479656	11.0043498239906	12.4264700944167	10.3144307627637
t8C	11.0145304292043	11.7413526387265	11.8124544931687	11.7606305538846	11.2174653394856	12.0211021873736	11.6002884293158	10.6587562435611	11.5192351670453	11.4217996900108	11.4245295490465	11.5092741249207	11.7616909990026	10.2474000707445	10.8680566174011	9.96172187926346	9.81200192398089	10.4171061783798	11.444219362339	11.086634179172	10.0633930869507	11.5468406204465	11.4280768956783	10.7904120568499	11.9098460231798	11.960663264919	11.1476725686917	9.86211652431852	10.5828700395167	10.7976692688891	10.7513867827521	12.1364351176068	12.3504552552195	10.6197477170706	11.3739796523553	10.6421538311206	10.1657742616366	11.2233283686782	11.0824194696784	10.6931341415948	10.5957672971787	12.0826306427583	12.2275338592667	11.0175326253033	10.8790325434584	11.0581046490161	11.1412779750152	12.4560439011142	10.4725152046669
[truncated: 4,105 more columns]
