# Supplementary material for: Integration of absolute multi-omics reveals dynamic protein-to-RNA ratios and metabolic interplay within mixed-domain microbiomes
Source: Nat Commun. 2020 Sep 18;11:4708. doi: 10.1038/s41467-020-18543-0 (PMC7501288; doi:10.1038/s41467-020-18543-0)
Supplement: Supplementary file 9 — Supplementary Data 6 [file 41467_2020_18543_MOESM9_ESM.xlsx]

## Sheet: Sheet1
Sample	Starting	Filtered	Filtered (fraction)	Filtered (biological)	Filtered (biological, fraction)	Filtered (internal standard)	Mapped	Mapped (fraction)
T2A	17547823	8547880	0.487119	7351972	0.860093	1195908	6255025	0.850796
T2B	13297914	6630780	0.498633	4752046	0.716665	1878734	4032839	0.848653
T2C	9007140	5023865	0.557765	3070957	0.611274	1952908	2570684	0.837095
T3A	10906726	4618421	0.423447	4360321	0.944115	258100	3489075	0.800188
T3B	6242760	3319587	0.53175	2881443	0.868012	438144	2415904	0.838435
T3C	13978506	6238181	0.44627	5504351	0.882365	733830	4582228	0.832474
T4A	10276720	4364602	0.424708	4169387	0.955273	195215	3293126	0.789835
T4B	14551204	6548153	0.450008	6074041	0.927596	474112	4927032	0.811162
T4C	12423053	5555402	0.447185	5249138	0.944871	306264	4322294	0.823429
T5A	14039909	5019669	0.357529	4756703	0.947613	262966	3737101	0.785649
T5B	14881731	5635518	0.378687	5283522	0.93754	351996	4313078	0.816326
T5C	12803005	4006654	0.312946	3861792	0.963845	144862	3072955	0.795733
T6A	13939994	4249923	0.304873	3513947	0.826826	735976	2878371	0.819128
T6B	13317303	3514637	0.263915	3231369	0.919403	283268	2567526	0.794563
T6C	11920518	3053029	0.256115	2781947	0.911209	271082	2235195	0.803464
T7A	13181820	3250338	0.246577	2618982	0.805757	631356	2070738	0.790665
T7B	11743958	3252107	0.276917	2847071	0.875454	405036	2294338	0.805859
T7C	13005602	4856991	0.373454	2556145	0.526282	2300846	2049978	0.80198
T8A	14099347	4956636	0.351551	3543212	0.714842	1413424	2807155	0.792263
T8B	12189972	5477399	0.449336	4834947	0.882709	642452	3823880	0.790884
T8C	10400810	4228346	0.40654	3485962	0.824427	742384	2848421	0.817112
