# Supplementary material for: Integration of absolute multi-omics reveals dynamic protein-to-RNA ratios and metabolic interplay within mixed-domain microbiomes
Source: Nat Commun. 2020 Sep 18;11:4708. doi: 10.1038/s41467-020-18543-0 (PMC7501288; doi:10.1038/s41467-020-18543-0)
Supplement: Supplementary file 10 — Supplementary Data 7 [file 41467_2020_18543_MOESM10_ESM.xlsx]

## Sheet: Sheet1
Sample	BWF2A	BWF2A (frac)	CLOS1	CLOS1 (frac)	COPR1	COPR1 (frac)	COPR2	COPR2 (frac)	COPR3	COPR3 (frac)	METH1	METH1 (frac)	RCLO1	RCLO1 (frac)	SW3C	SW3C (frac)	METH1	METH1 (frac)	RCLO1	RCLO1 (frac)	SW3C	SW3C (frac)	SYNG1	SYNG1 (frac)	SYNG2	SYNG2 (frac)	TEPI1	TEPI1 (frac)	TEPI2	TEPI2 (frac)	TISS1	TISS1 (frac)	Unbinned	Unbinned (frac)	Sum
T2A	26813.7	0.00638845	99163.8	0.0236261	68489.4	0.0163178	12.0585	2.87297e-06	528.21	0.000125848	3331.76	0.000793803	1.83198e+06	0.436476	18905.5	0.00450431	3331.76	0.000793803	1.83198e+06	0.436476	18905.5	0.00450431	0.033681	8.02462e-09	0.0199284	4.74802e-09	132914	0.0316673	27722.1	0.00660489	53022.5	0.0126328	80108.5	0.0190861	4.19721e+06
T2B	63235.9	0.0202404	176796	0.0565884	149378	0.0478127	35.2265	1.12752e-05	776.261	0.000248464	9085.87	0.00290818	1.06782e+06	0.341784	32421.7	0.0103775	9085.87	0.00290818	1.06782e+06	0.341784	32421.7	0.0103775	0.0447177	1.43131e-08	0.0260284	8.3311e-09	288419	0.0923163	51138	0.0163681	89718.6	0.0287169	86097.8	0.027558	3.12424e+06
T2C	92295.7	0.0364411	197044	0.0777987	244744	0.0966324	47.7788	1.88645e-05	1120.5	0.000442408	8576.89	0.00338641	670062	0.26456	50857.6	0.0200801	8576.89	0.00338641	670062	0.26456	50857.6	0.0200801	0.0569989	2.25049e-08	0.0350844	1.38524e-08	303831	0.119962	50628.4	0.0199896	92937.2	0.0366944	91096.7	0.0359677	2.53274e+06
T3A	47144.6	0.0124226	194448	0.0512369	142320	0.037501	31.5733	8.31954e-06	14328	0.00377541	8350.77	0.00220042	1.35694e+06	0.357553	30677.5	0.00808349	8350.77	0.00220042	1.35694e+06	0.357553	30677.5	0.00808349	0.0457148	1.20458e-08	0.0279582	7.36696e-09	247543	0.0652273	122192	0.0321976	114045	0.0300508	121085	0.0319058	3.79508e+06
T3B	68336.7	0.0279288	204679	0.0836513	195629	0.0799524	42.4015	1.73292e-05	3903.86	0.00159549	6721.38	0.00274699	553245	0.226108	41275.3	0.016869	6721.38	0.00274699	553245	0.226108	41275.3	0.016869	0.0586595	2.39738e-08	0.0361274	1.47651e-08	402717	0.164588	123190	0.0503472	139545	0.0570313	106291	0.0434404	2.44682e+06
T3C	75364.8	0.0251929	254198	0.0849731	202021	0.0675314	60.1827	2.01178e-05	10568.2	0.00353274	7553.35	0.00252493	682457	0.228131	47853.9	0.0159966	7553.35	0.00252493	682457	0.228131	47853.9	0.0159966	0.0433565	1.44932e-08	0.0241988	8.08914e-09	478494	0.15995	189651	0.0633963	171915	0.0574676	133511	0.04463	2.99151e+06
T4A	42740.5	0.0110213	172919	0.0445899	109025	0.028114	41.252	1.06375e-05	23812.3	0.00614038	6353.98	0.00163848	1.36794e+06	0.352746	28589.7	0.0073723	6353.98	0.00163848	1.36794e+06	0.352746	28589.7	0.0073723	0.0502218	1.29505e-08	0.0294865	7.60357e-09	256363	0.0661075	203898	0.0525783	131368	0.0338754	132043	0.0340494	3.87798e+06
T4B	44186.1	0.0122544	223989	0.0621202	151144	0.0419177	39.0181	1.08211e-05	15271.9	0.00423546	3126.23	0.000867018	1.17001e+06	0.324487	21834	0.00605537	3126.23	0.000867018	1.17001e+06	0.324487	21834	0.00605537	0.0390806	1.08385e-08	0.0229721	6.371e-09	287620	0.0797673	198880	0.0551565	156776	0.0434797	137882	0.0382397	3.60573e+06
T4C	41316.6	0.0114504	249543	0.069158	107930	0.0299115	42.1435	1.16796e-05	11377.5	0.00315315	4928.11	0.00136577	1.23166e+06	0.341341	17540.8	0.00486124	4928.11	0.00136577	1.23166e+06	0.341341	17540.8	0.00486124	0.0419628	1.16295e-08	0.0235865	6.53674e-09	229230	0.0635284	192518	0.0533541	152825	0.0423537	115262	0.0319436	3.6083e+06
T5A	38893.1	0.0108489	280161	0.0781489	139477	0.0389059	49.53	1.3816e-05	9701.57	0.00270618	5729.78	0.00159828	1.09802e+06	0.306283	30809.7	0.00859411	5729.78	0.00159828	1.09802e+06	0.306283	30809.7	0.00859411	0.046453	1.29577e-08	0.0276465	7.71178e-09	353425	0.0985851	178814	0.0498789	189920	0.0529768	125416	0.0349838	3.58497e+06
T5B	34346.8	0.0102265	487094	0.145028	138757	0.0413138	51.471	1.5325e-05	14774.5	0.00439898	5255.86	0.00156489	933230	0.277861	32257.8	0.00960448	5255.86	0.00156489	933230	0.277861	32257.8	0.00960448	0.0432432	1.28753e-08	0.0251124	7.47702e-09	173364	0.0516176	258241	0.076889	195262	0.0581375	115239	0.0343113	3.35862e+06
T5C	30798.1	0.00902353	436249	0.127817	108690	0.0318451	38.8334	1.13778e-05	22515.9	0.00659695	5108.77	0.00149682	1.04269e+06	0.305497	20472.3	0.00599817	5108.77	0.00149682	1.04269e+06	0.305497	20472.3	0.00599817	0.0514148	1.5064e-08	0.0303671	8.89727e-09	215634	0.0631787	208011	0.0609453	146643	0.0429651	107969	0.031634	3.41308e+06
T6A	67134.9	0.0274497	431689	0.176507	171862	0.0702698	79.295	3.24217e-05	2662.21	0.00108851	3673.26	0.0015019	496375	0.202955	38040.1	0.0155536	3673.26	0.0015019	496375	0.202955	38040.1	0.0155536	0.0539188	2.2046e-08	0.031668	1.29482e-08	177760	0.0726814	192276	0.0786167	211450	0.0864565	114650	0.0468775	2.44574e+06
T6B	55225.8	0.020548	710769	0.264458	157303	0.058528	84.5681	3.14655e-05	3331.71	0.00123964	5999.71	0.00223233	504420	0.187681	24861.1	0.00925013	5999.71	0.00223233	504420	0.187681	24861.1	0.00925013	0.0573191	2.13269e-08	0.0335003	1.24645e-08	151203	0.0562587	231619	0.086179	208871	0.0777153	98677.3	0.0367152	2.68765e+06
T6C	49693.6	0.0204801	731679	0.301545	143095	0.0589732	68.6788	2.83044e-05	6350.52	0.00261722	5342.01	0.00220159	366348	0.150982	31438.5	0.0129566	5342.01	0.00220159	366348	0.150982	31438.5	0.0129566	0.05916	2.43815e-08	0.0367165	1.51319e-08	195174	0.0804366	207005	0.0853123	192058	0.0791525	95054.6	0.0391746	2.42643e+06
T7A	59634.9	0.0247582	554160	0.230067	163233	0.0677683	91.0707	3.78092e-05	2963.96	0.00123053	4932.54	0.00204781	430174	0.178592	37275.8	0.0154755	4932.54	0.00204781	430174	0.178592	37275.8	0.0154755	0.0655668	2.72209e-08	0.0402418	1.67069e-08	172909	0.0717855	180677	0.0750105	226807	0.094162	103451	0.0429489	2.40869e+06
T7B	45288.5	0.0173594	826429	0.316777	115535	0.0442855	118.864	4.55614e-05	2666.88	0.00102224	5775.66	0.00221385	464532	0.178059	39433.1	0.015115	5775.66	0.00221385	464532	0.178059	39433.1	0.015115	0.0637787	2.44469e-08	0.0375813	1.44052e-08	125177	0.0479813	260233	0.0997493	123089	0.0471809	90849.7	0.0348234	2.60887e+06
T7C	134715	0.0691501	30096.2	0.0154486	343088	0.17611	220.78	0.000113328	6546.31	0.00336028	5892.61	0.00302473	179417	0.0920964	74816.9	0.0384041	5892.61	0.00302473	179417	0.0920964	74816.9	0.0384041	0.0661831	3.39723e-08	0.0409544	2.10222e-08	92667.7	0.0475671	151401	0.0777153	482977	0.247916	186182	0.0955687	1.94815e+06
T8A	111975	0.0475222	274107	0.116331	282536	0.119908	128.253	5.44305e-05	1997.16	0.000847597	12809.3	0.00543626	427996	0.181642	63176.2	0.026812	12809.3	0.00543626	427996	0.181642	63176.2	0.026812	0.0559367	2.37396e-08	0.0335824	1.42524e-08	136692	0.058012	165207	0.0701141	217107	0.0921403	158552	0.0672897	2.35626e+06
T8B	92460.9	0.0373297	724873	0.292656	230290	0.0929763	172.377	6.95946e-05	5653.84	0.00228265	5751.74	0.00232218	308056	0.124373	65006.8	0.0262455	5751.74	0.00232218	308056	0.124373	65006.8	0.0262455	0.0420875	1.69922e-08	0.0248143	1.00184e-08	89968.4	0.0363234	152923	0.0617401	279450	0.112824	143453	0.0579169	2.47687e+06
T8C	56249.9	0.0214049	877658	0.333978	165961	0.0631535	104.827	3.98903e-05	4122.28	0.00156866	8344.23	0.00317525	383508	0.145937	32228	0.0122638	8344.23	0.00317525	383508	0.145937	32228	0.0122638	0.0531329	2.02188e-08	0.0318681	1.21268e-08	91709.6	0.0348985	238064	0.0905913	232401	0.0884363	113464	0.0431769	2.6279e+06
